# Supplementary material for: Multi-kingdom microbial assemblage modulates its metabolism under contrasted cloud conditions
Source: ISME Commun. 2025 Nov 3;5(1):ycaf200. doi: 10.1093/ismeco/ycaf200 (PMC12721874; doi:10.1093/ismeco/ycaf200)
Supplement: Table_S3_DEGs_annotations_ycaf200 [file table_s3_degs_annotations_ycaf200.xlsx]

## Sheet: DEG_all_methods_community_curat
gene	product	name_figure	COG process	COG category	COGid	GOs	COG category long	ecNum	DESeq2 log2FoldChange	DESeq2 log fold change stderr	DESeq2 padj	MTXmodel coef	MTXmodel stderr	MTXmodel qval	locus_tag MaGe	transcriptId	gene name	protein length	Process	Comments	reference
P.syringae_78078474	isocitrate lyase	aceA	METABOLISM	C	COG2224	GO:0003674,GO:0003824,GO:0004451,GO:0005488,GO:0005975,GO:0006081,GO:0006082,GO:0006097,GO:0008150,GO:0008152,GO:0009987,GO:0016829,GO:0016830,GO:0016833,GO:0019752,GO:0032787,GO:0043167,GO:0043169,GO:0043436,GO:0044237,GO:0044238,GO:0044262,GO:0044281,GO:0046487,GO:0071704	C: Energy production and conversion	4.1.3.1	-3.2484	0.812012	0.00682833	-0.179327	0.0567757	0.34161	MTSA01_50136		aceA	442	TCA cycle; glyoxylate shunt	The glyoxylate shunt (GS) is a two-step metabolic pathway (isocitrate lyase, aceA; and malate synthase, glcB) that serves as an alternative to the tricarboxylic acid cycle. The GS bypasses the carbon dioxide-producing steps of the tricarboxylic acid cycle and is essential for acetate and fatty acid metabolism in bacteria. GS can be up-regulated under conditions of oxidative stress	Ahn et al (2016) Role of Glyoxylate Shunt in Oxidative Stress Response. J Biol Chem 291(22):11928-38. doi: 10.1074/jbc.M115.708149
P.syringae_78078306	30S ribosomal subunit protein S1	rpsA	INFORMATION STORAGE AND PROCESSING	J	COG0539	GO:0000028,GO:0003674,GO:0003676,GO:0003723,GO:0003729,GO:0003735,GO:0005198,GO:0005488,GO:0005575,GO:0005622,GO:0005623,GO:0005737,GO:0005829,GO:0005840,GO:0006412,GO:0006417,GO:0006518,GO:0006807,GO:0006996,GO:0008150,GO:0008152,GO:0009058,GO:0009059,GO:0009889,GO:0009890,GO:0009892,GO:0009987,GO:0010467,GO:0010468,GO:0010556,GO:0010558,GO:0010605,GO:0010608,GO:0010629,GO:0015935,GO:0016043,GO:…	J: Translation, ribosomal structure and biogenesis	-	-4.86072	1.48334	0.0161942	-0.179277	0.0288141	0.200338	MTSA01_40187		rpsA	564
P.syringae_78078463	isocitrate dehydrogenase	icd	METABOLISM	C	COG2838	-	C: Energy production and conversion	1.1.1.42	-5.41451	1.61212	0.0161942	-0.17837	0.0101243	0.0877131	MTSA01_50125		icd	742	TCA cycle	Belongs to the tricarboxylic acid cycle. Porbable monocistronique gene.
P.syringae_78079821	50S ribosomal subunit protein L6	rplF	INFORMATION STORAGE AND PROCESSING	J	COG0097	GO:0000027,GO:0002181,GO:0003674,GO:0003676,GO:0003723,GO:0003735,GO:0005198,GO:0005488,GO:0005575,GO:0005622,GO:0005623,GO:0005737,GO:0005829,GO:0005840,GO:0006412,GO:0006518,GO:0006807,GO:0006996,GO:0008150,GO:0008152,GO:0009058,GO:0009059,GO:0009987,GO:0010467,GO:0015934,GO:0016043,GO:0019538,GO:0019843,GO:0022607,GO:0022613,GO:0022618,GO:0022625,GO:0022626,GO:0032991,GO:0034622,GO:0034641,GO:…	J: Translation, ribosomal structure and biogenesis	-	-5.44727	1.60456	0.0161942	-0.177875	0.0165652	0.12269	MTSA01_150049		rplF	178
P.syringae_78079822	30S ribosomal subunit protein S8	rpsH	INFORMATION STORAGE AND PROCESSING	J	COG0096	GO:0000028,GO:0003674,GO:0003676,GO:0003723,GO:0003735,GO:0005198,GO:0005488,GO:0005575,GO:0005622,GO:0005623,GO:0005737,GO:0005829,GO:0005840,GO:0006412,GO:0006518,GO:0006807,GO:0006996,GO:0008150,GO:0008152,GO:0009058,GO:0009059,GO:0009894,GO:0009987,GO:0010467,GO:0010468,GO:0010608,GO:0015935,GO:0016043,GO:0019219,GO:0019222,GO:0019538,GO:0019843,GO:0022607,GO:0022613,GO:0022618,GO:0022626,GO:…	J: Translation, ribosomal structure and biogenesis	-	-5.34333	1.62461	0.0161942	-0.172186	0.0112622	0.0997182	MTSA01_150050		rpsH	131
P.syringae_78079838	translation elongation factor Tu 1	tufA	INFORMATION STORAGE AND PROCESSING	J	COG0050	GO:0003674,GO:0003676,GO:0003723,GO:0003746,GO:0005488,GO:0005575,GO:0005622,GO:0005623,GO:0005737,GO:0005829,GO:0005886,GO:0006412,GO:0006414,GO:0006518,GO:0006807,GO:0008135,GO:0008150,GO:0008152,GO:0009058,GO:0009059,GO:0009987,GO:0010467,GO:0016020,GO:0019538,GO:0034641,GO:0034645,GO:0043043,GO:0043170,GO:0043603,GO:0043604,GO:0044237,GO:0044238,GO:0044249,GO:0044260,GO:0044267,GO:0044271,GO:…	J: Translation, ribosomal structure and biogenesis	-	-4.77426	1.51488	0.0212775	-0.169062	0.0309052	0.234621	MTSA01_150066		tufA	398
P.syringae_78079811	50S ribosomal subunit protein L17	rplQ	INFORMATION STORAGE AND PROCESSING	J	COG0203	GO:0000027,GO:0003674,GO:0003735,GO:0005198,GO:0005575,GO:0005622,GO:0005623,GO:0005737,GO:0005829,GO:0005840,GO:0006412,GO:0006518,GO:0006807,GO:0006996,GO:0008150,GO:0008152,GO:0009058,GO:0009059,GO:0009987,GO:0010467,GO:0015934,GO:0016043,GO:0019538,GO:0022607,GO:0022613,GO:0022618,GO:0022625,GO:0022626,GO:0032991,GO:0034622,GO:0034641,GO:0034645,GO:0042254,GO:0042255,GO:0042273,GO:0043043,GO:…	J: Translation, ribosomal structure and biogenesis	-	-5.24213	1.68357	0.0212775	-0.162213	0.0244043	0.191128	MTSA01_150039		rplQ	129
P.syringae_78079812	RNA polymerase subunit alpha	rpoA	INFORMATION STORAGE AND PROCESSING	K	COG0202	GO:0003674,GO:0003824,GO:0003899,GO:0005488,GO:0005575,GO:0005622,GO:0005623,GO:0005737,GO:0005829,GO:0006139,GO:0006351,GO:0006354,GO:0006725,GO:0006807,GO:0008150,GO:0008152,GO:0008270,GO:0009058,GO:0009059,GO:0009987,GO:0010467,GO:0016070,GO:0016740,GO:0016772,GO:0016779,GO:0018130,GO:0019438,GO:0032774,GO:0034062,GO:0034641,GO:0034645,GO:0034654,GO:0043167,GO:0043169,GO:0043170,GO:0044237,GO:…	K: Transcription	2.7.7.6	-4.054	1.40251	0.0334275	-0.160307	0.0453309	0.320958	MTSA01_150040		rpoA	334
P.syringae_78082497	cold shock protein CspA	cspA	INFORMATION STORAGE AND PROCESSING	K	COG1278	-	K: Transcription	-	-3.48057	1.21009	0.0334275	-0.157529	0.0358647	0.292891	MTSA01_480198		cspA	71
P.syringae_78080098	conserved protein of unknown function		OTHER	S		-	S: Function unknown	-	-3.95548	1.40904	0.0357815	-0.148226	0.0248445	0.211181	MTSA01_210022			106
P.syringae_78079166	protein InaA	inaA	INFORMATION STORAGE AND PROCESSING	J	COG3642	-	J: Translation, ribosomal structure and biogenesis	-	-3.09646	1.00057	0.0212775	-0.14695	0.0258559	0.225802	MTSA01_110024		inaA	241	stress response	InaA is an uncharacterized protein found to be a pH-inducible protein involved in stress response in E. coli	40% aa Id with E. coli InaA protein. See White et al (1992) pH dependence and gene structure of inaA in Escherichia coli. J Bacteriol. 174(5):1537-43
P.syringae_78078376	phosphate transporter subunit; periplasmic-binding component of ABC superfamily	pstS	METABOLISM	P	COG0226	GO:0003674,GO:0005488,GO:0005575,GO:0005623,GO:0006810,GO:0006811,GO:0006817,GO:0006820,GO:0006950,GO:0006974,GO:0008150,GO:0009314,GO:0009628,GO:0009987,GO:0010921,GO:0015698,GO:0019220,GO:0019222,GO:0030288,GO:0030313,GO:0031323,GO:0031975,GO:0033554,GO:0035303,GO:0042301,GO:0042597,GO:0043167,GO:0043168,GO:0044464,GO:0050789,GO:0050790,GO:0050794,GO:0050896,GO:0051174,GO:0051179,GO:0051234,GO:…	P: Inorganic ion transport and metabolism	-	-3.17867	1.2939	0.063108	-0.141789	0.0318776	0.292377	MTSA01_50038		pstS	342	phosphorus transport	Part of the ABC transporter complex PstSACB involved in phosphate import
P.syringae_78081989	50S ribosomal subunit protein L33	rpmG	INFORMATION STORAGE AND PROCESSING	J	COG0267	GO:0000027,GO:0003674,GO:0003735,GO:0005198,GO:0005575,GO:0005622,GO:0005623,GO:0005737,GO:0005829,GO:0005840,GO:0006412,GO:0006518,GO:0006807,GO:0006996,GO:0008150,GO:0008152,GO:0009058,GO:0009059,GO:0009987,GO:0010467,GO:0015934,GO:0016043,GO:0019538,GO:0022607,GO:0022613,GO:0022618,GO:0022625,GO:0022626,GO:0032991,GO:0034622,GO:0034641,GO:0034645,GO:0042221,GO:0042254,GO:0042255,GO:0042273,GO:…	J: Translation, ribosomal structure and biogenesis	-	-4.9636	1.72503	0.0334275	-0.139084	0.0186161	0.166789	MTSA01_460274		rpmG	52
P.syringae_78081990	50S ribosomal subunit protein L28	rpmB	INFORMATION STORAGE AND PROCESSING	J	COG0227	GO:0000027,GO:0003674,GO:0003735,GO:0005198,GO:0005575,GO:0005622,GO:0005623,GO:0005737,GO:0005829,GO:0005840,GO:0006412,GO:0006518,GO:0006807,GO:0006996,GO:0008150,GO:0008152,GO:0009058,GO:0009059,GO:0009987,GO:0010467,GO:0015934,GO:0016043,GO:0019538,GO:0022607,GO:0022613,GO:0022618,GO:0022625,GO:0022626,GO:0032991,GO:0034622,GO:0034641,GO:0034645,GO:0042254,GO:0042255,GO:0042273,GO:0043043,GO:…	J: Translation, ribosomal structure and biogenesis	-	-4.8799	1.75023	0.0357815	-0.138255	0.0180993	0.16452	MTSA01_460275		rpmB	78
P.syringae_78079824	50S ribosomal subunit protein L5	rplE	INFORMATION STORAGE AND PROCESSING	J	COG0094	GO:0000027,GO:0003674,GO:0003676,GO:0003723,GO:0003735,GO:0005198,GO:0005488,GO:0005575,GO:0005622,GO:0005623,GO:0005737,GO:0005829,GO:0005840,GO:0006412,GO:0006518,GO:0006807,GO:0006996,GO:0008097,GO:0008150,GO:0008152,GO:0009058,GO:0009059,GO:0009987,GO:0010467,GO:0015934,GO:0016043,GO:0019538,GO:0019843,GO:0022607,GO:0022613,GO:0022618,GO:0022625,GO:0022626,GO:0032991,GO:0034622,GO:0034641,GO:…	J: Translation, ribosomal structure and biogenesis	-	-4.73599	1.85059	0.0546292	-0.13214	0.0343523	0.307809	MTSA01_150052		rplE	180	translation
P.syringae_78077676	glutamine synthetase	glnA	METABOLISM	E	COG0174	-	E: Amino Acid transport and metabolism	6.3.1.2	-4.69597	1.84979	0.0546292	-0.131813	0.0294937	0.292377	MTSA01_10200		glnA	469	construct biomass: amino acid	Reaction=ATP + L-glutamate + NH4(+) = ADP + H(+) + L-glutamine. Glutamate family ; Nitrogen metabolism
P.syringae_78079839	elongation factor G	fusA	INFORMATION STORAGE AND PROCESSING	J	COG0480	GO:0003674,GO:0003676,GO:0003723,GO:0003746,GO:0005488,GO:0005575,GO:0005622,GO:0005623,GO:0005737,GO:0005829,GO:0006412,GO:0006414,GO:0006518,GO:0006807,GO:0008135,GO:0008150,GO:0008152,GO:0009058,GO:0009059,GO:0009987,GO:0010467,GO:0019538,GO:0034641,GO:0034645,GO:0043043,GO:0043170,GO:0043603,GO:0043604,GO:0044237,GO:0044238,GO:0044249,GO:0044260,GO:0044267,GO:0044271,GO:0044424,GO:0044444,GO:…	J: Translation, ribosomal structure and biogenesis	-	-3.23909	1.31402	0.063108	-0.131769	0.0348275	0.308995	MTSA01_150067		fusA	702	translation	Catalyzes the GTP-dependent ribosomal translocation step during translation elongation. During this step, the ribosome changes from the pre-translocational (PRE) to the post- translocational (POST) state as the newly formed A-site-bound peptidyl-tRNA and P-site-bound deacylated tRNA move to the P and E sites, respectively. Catalyzes the coordinated movement of the two tRNA molecules, the mRNA and…
P.syringae_78079842	DNA-directed RNA polymerase subunit beta'	rpoC	INFORMATION STORAGE AND PROCESSING	K	COG0086	GO:0000428,GO:0003674,GO:0003824,GO:0003899,GO:0005575,GO:0005622,GO:0005623,GO:0005737,GO:0005829,GO:0006139,GO:0006351,GO:0006725,GO:0006807,GO:0008150,GO:0008152,GO:0009058,GO:0009059,GO:0009987,GO:0010467,GO:0016070,GO:0016740,GO:0016772,GO:0016779,GO:0018130,GO:0019438,GO:0030880,GO:0032774,GO:0032991,GO:0034062,GO:0034641,GO:0034645,GO:0034654,GO:0043170,GO:0044237,GO:0044238,GO:0044249,GO:…	K: Transcription	2.7.7.6	-3.82321	1.43604	0.0492246	-0.129248	0.0287128	0.292377	MTSA01_150070		rpoC	1400
P.syringae_78079816	Sec translocon subunit SecY	secY	CELLULAR PROCESSES AND SIGNALING	U	COG0201	GO:0002790,GO:0003674,GO:0005048,GO:0005215,GO:0005488,GO:0005575,GO:0005623,GO:0005886,GO:0005887,GO:0006605,GO:0006612,GO:0006613,GO:0006614,GO:0006616,GO:0006810,GO:0006886,GO:0008104,GO:0008150,GO:0008320,GO:0008565,GO:0009306,GO:0009987,GO:0015031,GO:0015833,GO:0016020,GO:0016021,GO:0016043,GO:0022857,GO:0022884,GO:0031224,GO:0031226,GO:0031522,GO:0032940,GO:0032978,GO:0032991,GO:0033036,GO:…	U: Intracellular trafficking, secretion and vesicular transport	-	-4.23126	1.97093	0.118223	-0.117729	0.0106922	0.12269	MTSA01_150044		secY	445
P.syringae_78079161	chaperonin GroEL	groL	CELLULAR PROCESSES AND SIGNALING	O	COG0459	GO:0000166,GO:0000287,GO:0003674,GO:0003824,GO:0005488,GO:0005515,GO:0005524,GO:0005575,GO:0005622,GO:0005623,GO:0005737,GO:0005829,GO:0006457,GO:0006458,GO:0006950,GO:0008144,GO:0008150,GO:0009266,GO:0009314,GO:0009405,GO:0009408,GO:0009628,GO:0009987,GO:0016032,GO:0016462,GO:0016465,GO:0016787,GO:0016817,GO:0016818,GO:0016887,GO:0017076,GO:0017111,GO:0019058,GO:0019068,GO:0030554,GO:0032553,GO:…	O: Post-translational modification, protein turnover, chaperones	-	-3.66149	1.75589	0.12906	-0.11468	0.0193746	0.211181	MTSA01_110019		groL	548	stress response	May not be involved in alginate production in Ps. aeruginosa, as reported by Cross et al (2020; doi: 10.1099/mic.0.000923)	65% aa Id with Algp Pseudomonas aeruginosa (P15276). Chawla et al (2022) The Histone H1-Like Protein AlgP Facilitates Even Spacing of Polyphosphate Granules in Pseudomonas aeruginosa. mBio. 13(3):e0246321
P.syringae_78081943	histone H1-like protein AlgP	algP	POORLY CHARACTERIZED	S		-	S: Function unknown	-	-4.65237	1.82417	0.0546292	-0.114664	0.0173565	0.191128	MTSA01_460228		algP	321
P.syringae_78079830	30S ribosomal subunit protein S3	rpsC	INFORMATION STORAGE AND PROCESSING	J	COG0092	GO:0000028,GO:0002181,GO:0003674,GO:0003735,GO:0005198,GO:0005575,GO:0005622,GO:0005623,GO:0005737,GO:0005829,GO:0005840,GO:0006412,GO:0006518,GO:0006807,GO:0006996,GO:0008150,GO:0008152,GO:0009058,GO:0009059,GO:0009987,GO:0010467,GO:0015935,GO:0016043,GO:0019538,GO:0022607,GO:0022613,GO:0022618,GO:0022626,GO:0022627,GO:0032991,GO:0034622,GO:0034641,GO:0034645,GO:0042254,GO:0042255,GO:0042274,GO:…	J: Translation, ribosomal structure and biogenesis	-	-4.13052	2.03741	0.14387	-0.112214	0.0209	0.237574	MTSA01_150058		rpsC	229
P.syringae_78079446	uncharacterized periplasmic ATP-dependent helicase; AAA domain; protein kinase catalytic domain		INFORMATION STORAGE AND PROCESSING	L	COG0470	-	L: Replication, recombination and repair	-	-3.90095	1.72973	0.0964757	-0.111273	0.0303706	0.309344	MTSA01_110304			1251	Nucleic acid metabolism	Part of a genomic islland. No characterized homolg. Protein also found in some strains of E. coli (EJQ7678605)
P.syringae_78081944	conserved protein of unknown function		POORLY CHARACTERIZED	S			S: Function unknown	-	-4.49847	1.87464	0.0708958	-0.107402	0.0171502	0.197205	MTSA01_460229			162		conserved protein of unknown function with a great gene overlap with an antisense CDS coding for transcriptional regulatory protein AlgP
P.syringae_78082508	conserved exported protein of unknown function		OTHER	S		-	S: Function unknown	-	-3.9998	2.0681	0.159323	-0.105005	0.0078888	0.10191	MTSA01_480209			86		conserved protein of unknown function with an antisense CDS overlap!
P.syringae_78082328	citrate synthase	gltA	METABOLISM	C	COG0372	GO:0003674,GO:0003824,GO:0004108,GO:0005488,GO:0005515,GO:0005575,GO:0005622,GO:0005623,GO:0005737,GO:0005829,GO:0006082,GO:0006091,GO:0006099,GO:0006101,GO:0008150,GO:0008152,GO:0009060,GO:0009987,GO:0015980,GO:0016740,GO:0016746,GO:0016999,GO:0017144,GO:0019752,GO:0036440,GO:0042802,GO:0043436,GO:0044237,GO:0044238,GO:0044281,GO:0044424,GO:0044444,GO:0044464,GO:0045333,GO:0046912,GO:0055114,GO:…	C: Energy production and conversion	2.3.3.1	-3.34038	1.88008	0.189707	-0.101793	0.0307904	0.341139	MTSA01_480029		gltA	430	TCA cycle, glyoxylate cyle	reaction : acetyl-CoA + H2O + oxaloacetate = citrate + CoA + H(+). Enzyme that belongs to the tricarboxylic acid cycle and glyoxylate bypass	Donald et al 1989) Cloning, sequencing, and expression of the gene for NADH-sensitive citrate synthase of Pseudomonas aeruginosa. J Bacteriol 171(10):5542-50
P.syringae_78079714	acetolactate synthase III, large subunit	ilvI	METABOLISM	E	COG0028	GO:0000287,GO:0003674,GO:0003824,GO:0003984,GO:0005488,GO:0005575,GO:0005622,GO:0005623,GO:0005737,GO:0005829,GO:0006082,GO:0006520,GO:0006549,GO:0006573,GO:0006807,GO:0008150,GO:0008152,GO:0008652,GO:0009058,GO:0009081,GO:0009082,GO:0009097,GO:0009099,GO:0009987,GO:0016053,GO:0016740,GO:0016744,GO:0019752,GO:0019842,GO:0030976,GO:0036094,GO:0043167,GO:0043168,GO:0043169,GO:0043436,GO:0044237,GO:…	E: Amino Acid transport and metabolism	2.2.1.6	-3.97714	2.1233	0.178216	-0.101542	0.0258238	0.307809	MTSA01_140006		ilvI	575	branched chain amino acids	part of entwined pathways of the superpathway of branched chain amino acid biosynthesis, that generates not only L-isoleucine and L-valine, but also L-leucine.
P.syringae_78079165	uncharacterized SAM-dependent methyltransferase		METABOLISM	Q	COG0500	-	Q: Secondary metabolites biosynthesis, transport and catabolism	-	-2.12657	0.980788	0.116259	-0.0969619	0.0231291	0.296777	MTSA01_110023			227		no characterized homolos found
P.syringae_78080099	conserved exported protein with a chalcone isomerases domain		METABOLISM	H	COG3572	-	H: Coenzyme transport and metabolism	-	-3.85651	2.15111	0.189707	-0.0959655	0.0132127	0.173787	MTSA01_210023			173	unknown	No characterized function in bacteria, with a chalcone isomerases domain (core 2-layer α/β structure consisting of β(3)-α(2)-β-α(2)-β(3)) found in proteins from plants, fungi and bacteria.
P.syringae_78079843	RNA polymerase subunit beta	rpoB	INFORMATION STORAGE AND PROCESSING	K	COG0085	GO:0000428,GO:0003674,GO:0003824,GO:0003899,GO:0005575,GO:0005622,GO:0005623,GO:0005737,GO:0005829,GO:0006139,GO:0006351,GO:0006725,GO:0006807,GO:0008150,GO:0008152,GO:0009058,GO:0009059,GO:0009987,GO:0010467,GO:0016070,GO:0016740,GO:0016772,GO:0016779,GO:0018130,GO:0019438,GO:0030880,GO:0032774,GO:0032991,GO:0034062,GO:0034641,GO:0034645,GO:0034654,GO:0043170,GO:0044237,GO:0044238,GO:0044249,GO:…	K: Transcription	2.7.7.6	-4.0636	2.05563	0.15267	-0.0947523	0.0266224	0.318975	MTSA01_150071		rpoB	1358
P.syringae_78079825	50S ribosomal subunit protein L24	rplX	INFORMATION STORAGE AND PROCESSING	J	COG0198	GO:0000027,GO:0003674,GO:0003735,GO:0005198,GO:0005575,GO:0005622,GO:0005623,GO:0005737,GO:0005829,GO:0005840,GO:0006412,GO:0006518,GO:0006807,GO:0006996,GO:0008150,GO:0008152,GO:0009058,GO:0009059,GO:0009987,GO:0010467,GO:0015934,GO:0016043,GO:0019538,GO:0022607,GO:0022613,GO:0022618,GO:0022625,GO:0022626,GO:0032991,GO:0034622,GO:0034641,GO:0034645,GO:0042254,GO:0042255,GO:0042273,GO:0043043,GO:…	J: Translation, ribosomal structure and biogenesis	-				-0.0938346	0.013394	0.181669	MTSA01_150053		rplX	105
P.syringae_78079813	30S ribosomal subunit protein S4	rpsD	INFORMATION STORAGE AND PROCESSING	J	COG0522	GO:0000028,GO:0000900,GO:0003674,GO:0003676,GO:0003723,GO:0003729,GO:0003735,GO:0005198,GO:0005488,GO:0005575,GO:0005622,GO:0005623,GO:0005737,GO:0005829,GO:0005840,GO:0006355,GO:0006412,GO:0006417,GO:0006446,GO:0006450,GO:0006518,GO:0006807,GO:0006996,GO:0008150,GO:0008152,GO:0009058,GO:0009059,GO:0009889,GO:0009890,GO:0009891,GO:0009892,GO:0009893,GO:0009987,GO:0010467,GO:0010468,GO:0010556,GO:…	J: Translation, ribosomal structure and biogenesis	-	-3.87977	2.14251	0.189707	-0.0929596	0.0220751	0.296777	MTSA01_150041		rpsD	207
P.syringae_78082090	putative glycosyltransferase		INFORMATION STORAGE AND PROCESSING	J	COG0030	-	J: Translation, ribosomal structure and biogenesis	-	-3.77508	2.18294	0.189707	-0.0919494	0.0191417	0.270492	MTSA01_470071			1555	Cell wall/membrane/envelope biogenesis	Putative glycosyltransferase (IPR001173) : this domain is found in a diverse family of glycosyl transferases that transfer the sugar from UDP-glucose, UDP-N-acetyl-galactosamine, GDP-mannose or CDP-abequose, to a range of substrates including cellulose, dolichol phosphate and teichoic acids. The biosynthesis of disaccharides, oligosaccharides and polysaccharides involves the action of hundreds of…
P.syringae_78078460	ATPase and specificity subunit of ClpA-ClpP ATP-dependent serine protease, chaperone activity	clpA	CELLULAR PROCESSES AND SIGNALING	O	COG0542	GO:0000166,GO:0003674,GO:0003824,GO:0004176,GO:0005488,GO:0005524,GO:0005575,GO:0005622,GO:0005623,GO:0005737,GO:0005829,GO:0006508,GO:0006807,GO:0006950,GO:0006979,GO:0008144,GO:0008150,GO:0008152,GO:0008233,GO:0009987,GO:0016462,GO:0016787,GO:0016817,GO:0016818,GO:0016887,GO:0017076,GO:0017111,GO:0019538,GO:0030554,GO:0032553,GO:0032555,GO:0032559,GO:0035639,GO:0036094,GO:0042623,GO:0043167,GO:…	O: Post-translational modification, protein turnover, chaperones	-	-3.0514	1.69288	0.189707	-0.0917626	0.0312597	0.347763	MTSA01_50122		clpA	758	Protein folding and stabilization	Hydrogen peroxide (H2O2) is formed in natural environments by both biotic and abiotic processes. It easily enters the cytoplasms of microorganisms, where it can disrupt growth by inactivating iron-dependent enzymes. It also reacts with the intracellular iron pool, generating hydroxyl radicals that can lethally damage DNA. Therefore, virtually all bacteria possess H2O2-responsive transcription fac…	Sen et al (2020) During Oxidative Stress the Clp Proteins of Escherichia coli Ensure that Iron Pools Remain Sufficient To Reactivate Oxidized Metalloenzymes. J Bacteriol 202(18):e00235-20
P.syringae_78082342	chaperone protein HtpG	htpG	CELLULAR PROCESSES AND SIGNALING	O	COG0326	GO:0003674,GO:0003824,GO:0005488,GO:0005515,GO:0005575,GO:0005622,GO:0005623,GO:0005737,GO:0005829,GO:0006457,GO:0006950,GO:0006974,GO:0008150,GO:0009266,GO:0009408,GO:0009628,GO:0009987,GO:0016462,GO:0016787,GO:0016817,GO:0016818,GO:0016887,GO:0017111,GO:0033554,GO:0042623,GO:0042802,GO:0044424,GO:0044444,GO:0044464,GO:0050896,GO:0051716	O: Post-translational modification, protein turnover, chaperones	-				-0.0913251	0.0104669	0.142455	MTSA01_480043		htpG	636	Protein folding and stabilization	The bacterial chaperone high-temperature protein G (HtpG), a member of the Hsp90 protein family, is involved in the protection of cells against a variety of environmental stresses.	Nemoto et al. (2011) Domain-domain interactions of HtpG, an Escherichia coli homologue of eukaryotic HSP90 molecular chaperone. Eur J Biochem 268(20):5258-69
P.syringae_78079833	50S ribosomal subunit protein L2	rplB	INFORMATION STORAGE AND PROCESSING	J	COG0090	GO:0000027,GO:0002181,GO:0003674,GO:0003676,GO:0003723,GO:0003735,GO:0005198,GO:0005488,GO:0005575,GO:0005622,GO:0005623,GO:0005737,GO:0005829,GO:0005840,GO:0006412,GO:0006518,GO:0006807,GO:0006996,GO:0008150,GO:0008152,GO:0008270,GO:0009058,GO:0009059,GO:0009987,GO:0010467,GO:0015934,GO:0016043,GO:0019538,GO:0022607,GO:0022613,GO:0022618,GO:0022625,GO:0022626,GO:0032991,GO:0034622,GO:0034641,GO:…	J: Translation, ribosomal structure and biogenesis	-	-4.08934	2.06183	0.15267	-0.0870899	0.0256442	0.335887	MTSA01_150061		rplB	275
P.syringae_78078361	conserved hypothetical protein; putative phosphatidic acid phosphatase type 2		POORLY CHARACTERIZED	R	COG3907	-	R: General functional prediction only	-	-3.83164	2.18979	0.189707	-0.0853885	0.0264212	0.34161	MTSA01_50023			290	putative acid phosphatase	COG3907 family protein, Membrane-associated enzyme, PAP2 (acid phosphatase) superfamily [General function prediction only]
P.syringae_78079814	30S ribosomal subunit protein S11	rpsK	INFORMATION STORAGE AND PROCESSING	J	COG0100	GO:0000028,GO:0000462,GO:0003674,GO:0003676,GO:0003723,GO:0003729,GO:0003735,GO:0005198,GO:0005488,GO:0005575,GO:0005622,GO:0005623,GO:0005737,GO:0005829,GO:0005840,GO:0006139,GO:0006364,GO:0006396,GO:0006412,GO:0006518,GO:0006725,GO:0006807,GO:0006996,GO:0008150,GO:0008152,GO:0009058,GO:0009059,GO:0009987,GO:0010467,GO:0015935,GO:0016043,GO:0016070,GO:0016072,GO:0019538,GO:0019843,GO:0022607,GO:…	J: Translation, ribosomal structure and biogenesis	-	-2.9631	1.71656	0.189707	-0.0823804	0.0351873	0.378018	MTSA01_150042		rpsK	130
P.syringae_78078476	NADH:quinone oxidoreductase subunit B	nuoB	METABOLISM	C	COG0377	GO:0003674,GO:0003824,GO:0003954,GO:0005488,GO:0005575,GO:0005623,GO:0005886,GO:0006091,GO:0006810,GO:0006811,GO:0006812,GO:0008137,GO:0008150,GO:0008152,GO:0009060,GO:0009987,GO:0015672,GO:0015980,GO:0015988,GO:0015990,GO:0016020,GO:0016491,GO:0016651,GO:0016655,GO:0030964,GO:0032991,GO:0034220,GO:0044237,GO:0044425,GO:0044459,GO:0044464,GO:0045271,GO:0045272,GO:0045333,GO:0048037,GO:0050136,GO:…	C: Energy production and conversion	7.1.1.2	-3.77542	2.18281	0.189707	-0.0820417	0.0170887	0.270492	MTSA01_50138		nuoB	225	energy	part of the nuo complex for aerobic respiration (cytochrome c) : NADH to cytochrome bo oxidase electron transfer
P.syringae_78079815	30S ribosomal subunit protein S13	rpsM	INFORMATION STORAGE AND PROCESSING	J	COG0099	GO:0003674,GO:0003735,GO:0005198,GO:0005575,GO:0005622,GO:0005623,GO:0005737,GO:0005829,GO:0005840,GO:0006412,GO:0006518,GO:0006807,GO:0008150,GO:0008152,GO:0009058,GO:0009059,GO:0009987,GO:0010467,GO:0015935,GO:0019538,GO:0022613,GO:0022626,GO:0022627,GO:0032991,GO:0034641,GO:0034645,GO:0042254,GO:0043043,GO:0043170,GO:0043226,GO:0043228,GO:0043229,GO:0043232,GO:0043603,GO:0043604,GO:0044085,GO:…	J: Translation, ribosomal structure and biogenesis	-	-3.28557	1.89238	0.189707	-0.0796851	0.0257098	0.34161	MTSA01_150043		rpsM	119	translation
P.syringae_78082334	2-oxoglutarate dehydrogenase E1 component	sucA	METABOLISM	C	COG0567	GO:0003674,GO:0003824,GO:0004591,GO:0005575,GO:0005622,GO:0005623,GO:0005737,GO:0005829,GO:0006082,GO:0006091,GO:0006099,GO:0006101,GO:0008150,GO:0008152,GO:0009060,GO:0009987,GO:0015980,GO:0016491,GO:0016624,GO:0016903,GO:0016999,GO:0017144,GO:0019752,GO:0032991,GO:0043436,GO:0044237,GO:0044238,GO:0044281,GO:0044424,GO:0044444,GO:0044464,GO:0045239,GO:0045240,GO:0045252,GO:0045333,GO:0055114,GO:…	C: Energy production and conversion	1.2.4.2				-0.07877	0.0102831	0.16452	MTSA01_480035		sucA	944	construct biomass: TCA cycle	Gene sucA encoding the 2-oxoglutarate dehydrogenase component (E1o) of the 2-oxoglutarate dehydrogenase complex of Escherichia coli.
P.syringae_78082430	outer membrane porin F	oprF	CELLULAR PROCESSES AND SIGNALING	M	COG2885	-	M: Cell wall/membrane/envelope biogenesis	-	-1.66687	0.917532	0.189707	-0.0729003	0.0174367	0.296777	MTSA01_480131		oprF	345	Transport of solutes and nutriments	OprF is a general porin that allows the nonspecific diffusion of ionic particles and small polar nutrients. Recent advances in OprF porin biology (Sugawara et al.(2012) Alternative folding pathways of the major porin OprF of Pseudomonas aeruginosa. FEBS J 279(6):910-8	Ullstrom et al (1191) Conservation of the gene for outer membrane protein OprF in the family Pseudomonadaceae: sequence of the Pseudomonas syringae oprF gene. J Bacteriol 173(2):768-75.
P.syringae_78077764	RNA polymerase sigma factor for flagellar operon	fliA	INFORMATION STORAGE AND PROCESSING	K	COG1191	-	K: Transcription	-				-0.0664969	0.0101162	0.191128	MTSA01_20077		fliA	247	regulation mobility	RNA polymerase sigma factor for flagellar operonSigma factors are initiation factors that promote the attachment of RNA polymerase to specific initiation sites and are then released. This sigma factor controls the expression of flagella-related genes Associated with motility (incl. chemotaxis, energytaxis, aerotaxis, redoxtaxis)	Liu & Matsumura (1995) An alternative sigma factor controls transcription of flagellar class-III operons in Escherichia coli: gene sequence, overproduction, purification and characterization. Gene. 164(1):81-4. doi: 10.1016/0378-1119(95)00480-t
P.syringae_78078104	cell division coordinator CpoB	cpoB	CELLULAR PROCESSES AND SIGNALING	D	COG1729	GO:0005575,GO:0005623,GO:0008150,GO:0009987,GO:0016043,GO:0022607,GO:0030288,GO:0030313,GO:0031975,GO:0042597,GO:0043933,GO:0044085,GO:0044464,GO:0051259,GO:0051260,GO:0051301,GO:0065003,GO:0071840	D: Cell cycle control, cell division, chromosome partitioning	-				-0.0595159	0.007231	0.149946	MTSA01_30189		cpoB	253	cell integrity and division upon stress	Mediates coordination of peptidoglycan synthesis and outer membrane constriction during cell division. In Gram-negative bacteria, the outer membrane protects the cell against many toxic molecules, and the peptidoglycan layer provides protection against osmotic challenges, allowing bacterial cells to survive in changing environments (PMID: 30723128). To maintain cellular structure and integrity du…
P.syringae_78077495	riibosomal RNA small subunit methyltransferase A	rsmA	INFORMATION STORAGE AND PROCESSING	J	COG0030	GO:0000028,GO:0000154,GO:0000179,GO:0001510,GO:0003674,GO:0003676,GO:0003677,GO:0003690,GO:0003723,GO:0003729,GO:0003824,GO:0005488,GO:0005575,GO:0005622,GO:0005623,GO:0005737,GO:0005829,GO:0006139,GO:0006364,GO:0006396,GO:0006725,GO:0006807,GO:0006996,GO:0008150,GO:0008152,GO:0008168,GO:0008170,GO:0008173,GO:0008649,GO:0008757,GO:0009451,GO:0009987,GO:0010467,GO:0016043,GO:0016070,GO:0016072,GO:…	J: Translation, ribosomal structure and biogenesis	2.1.1.182				-0.0552339	0.00549579	0.132179	MTSA01_10019		rsmA	269	RNA processing + tRNA and rRNA base modification	Specifically dimethylates two adjacent adenosines (A1518 and A1519) in the loop of a conserved hairpin near the 3'-end of 16S rRNA in the 30S particle. May play a critical role in biogenesis of 30S subunits
P.syringae_78080441	type I- restriction system methyltransferase, DNA-binding S-adenosyl-L-methionine transferase		INFORMATION STORAGE AND PROCESSING	L	COG0270	-	L: Replication, recombination and repair	2.1.1.37				0.0381359	0.00398213	0.140251	MTSA01_220323			432	defence	type I- restriction system methyltransferase, DNA-binding S-adenosyl-L-methionine, transferase Defence mechanisms. Adjacent to type II restriction enzyme, Endonuclease, Hydrolase, Nuclease, Restriction system
P.syringae_85008095	CrcZ	crcZ	CELLULAR PROCESSES AND SIGNALING	T			T: Signal Transduction mechanisms		1.16646	0.653374	0.189707	0.0685688	0.0426577	0.495391	MTSA01_miscRNA42		crcZ		translation regulation, carbone catabolite repression inhibition	CrcZ levels increase in the presence of poor carbon sources, and that they are reduced in the presence of a preferred carbon source (Sonnleitner et al 2009). Small RNA as global regulator of carbon catabolite repression in Pseudomonas aeruginosa. Carbon assimilation in Bacteria is governed by a mechanism known as carbon catabolite repression (CCR). In contrast to several other bacterial clades CC…	Sonnleitner E, Bläsi U. Regulation of Hfq by the RNA CrcZ in Pseudomonas aeruginosa carbon catabolite repression. PLoS Genet. 2014 Jun 19;10(6):e1004440. doi: 10.1371/journal.pgen.1004440; Sonnleitner E, Abdou L, Haas D (2009) Small RNA as global regulator of carbon catabolite repression in Pseudomonas aeruginosa. Proc Natl Acad Sci 106:21866–21871
P.syringae_78079472	putative stress response protein CsbD-like	csbD-like	POORLY CHARACTERIZED	S	COG3237	-	S: Function unknown	-				0.0715535	0.0105923	0.191128	MTSA01_110330		csbD	64	putative stress response	Uncharacterized conserved protein YjbJ, UPF0337 family [Function unknown], similarity with Bacillus sibtilis CsbD: Prágai & Harwood (2002) Regulatory interactions between the Pho and sigma(B)-dependent general stress regulons of Bacillus subtilis. Microbiology. 148(Pt 5):1593-1602. doi: 10.1099/00221287-148-5-1593
P.syringae_78078740	conserved protein of unknown function		OTHER	S		-	S: Function unknown	-				0.0730325	0.0104993	0.183496	MTSA01_70072			115		conserved in Pseudomonas
P.syringae_78081085	cell division inhibitor SulA, component of the SOS system	sulA	CELLULAR PROCESSES AND SIGNALING	D	COG5404	-	D: Cell cycle control, cell division, chromosome partitioning	-				0.0790675	0.0107355	0.171494	MTSA01_430073		sulA	157	stress response DNA damage-induced	Cell division of Escherichia coli is inhibited when the SulA protein is induced in response to DNA damage as part of the SOS checkpoint control system. SulA halts cell division in Escherichia coli by binding to the major component of the division machinery FtsZ. SulA is expressed when the SOS response is induced. This is a mechanism to inhibit cell division and repair DNA in the event of DNA dama…
P.syringae_78079102	site-specific recombinase, phage integrase family		INFORMATION STORAGE AND PROCESSING	L	COG4974	-	L: Replication, recombination and repair	-				0.0940794	0.0125894	0.166789	MTSA01_100069			381		part of mobile element
P.syringae_78078243	conserved protein of unknown function		OTHER	S		-	S: Function unknown	-	2.85753	1.11953	0.0546292	0.112896	0.0522476	0.398398	MTSA01_40124			60		Gene adjacent to pphRABgenes characterized(Zhao et al (1994) in melatonin biosynthesis. Phenylalanine 4-hydroxylase (phhA) loss-of-function decreases the tolerance to abiotic stress in P. fluorescens. PfPAH hydroxylates l-Trp into 5-HTP in vitro, suggesting that phhA may play a potential role in the biosynthesis of 5-HTP and melatonin in vivo. Phenylalanine 4-Hydroxylase Loss-of-Function Decrease…
P.syringae_78080188	putative tetratricopeptide repeat binding protein		POORLY CHARACTERIZED	S		-	S: Function unknown	-	2.53511	0.958977	0.0492246	0.117279	0.0422068	0.347763	MTSA01_220070			154	adjacent to detoxification of ROS molecules	Overlaps with superoxide dismutase (Mn)-encoding sodA-gene which is involed in superoxide radicals degradation. Molecular Function: protein binding (GO:0005515) Protein of unknown function (DUF2753); This bacterial family of proteins has no known function.
P.syringae_78079661	secreted conserved protein of unknown function		OTHER	S		-	S: Function unknown	-	4.28007	2.18048	0.153228	0.132588	0.0237158	0.232113	MTSA01_130028			65		No conserved domain, found in Pseudomonas. Present at the end of a gene cluster involved in the degradation of galactarate is a naturally occurring dicarboxylic acid analog of D-galactose
P.syringae_78081398	serine kinase		CELLULAR PROCESSES AND SIGNALING	T	COG2334	-	T: Signal Transduction mechanisms	-	4.44406	2.08247	0.118223	0.140141	0.0114233	0.107294	MTSA01_450014			362	Signal transduction mechanisms	Conserved domain related to Ser/Thr protein kinase RdoA involved in Cpx stress response MazF antagonist [Signal transduction mechanisms]
P.syringae_78081157	catalase	katB	METABOLISM	P	COG0753	GO:0000302,GO:0003674,GO:0003824,GO:0004096,GO:0004601,GO:0005488,GO:0005575,GO:0005622,GO:0005623,GO:0005737,GO:0006950,GO:0006979,GO:0008150,GO:0008152,GO:0009056,GO:0009636,GO:0009987,GO:0010035,GO:0016209,GO:0016491,GO:0016684,GO:0016999,GO:0017001,GO:0017144,GO:0020037,GO:0042221,GO:0042493,GO:0042542,GO:0042737,GO:0042743,GO:0042744,GO:0044237,GO:0044248,GO:0044424,GO:0044464,GO:0046677,GO:…	P: Inorganic ion transport and metabolism	1.11.1.6	4.6038	2.01532	0.0928312	0.148132	0.0189281	0.164345	MTSA01_430145		katB	511	detoxification of ROS molecules	Clade 1 catalases are found in bacteria, algae, and plants; they have a relatively small subunit size of 55 to 69 kDa, and bind a protoheme IX (heme b) group buried deep inside the structure. They appear to form tetramers.	Klotz et al (1995) Cloning, characterization and phenotypic expression in Escherichia coli of catF, which encodes the catalytic subunit of catalase isozyme CatF of Pseudomonas syringae. Appl Microbiol Biotechnol. 43(4):656-66
P.syringae_78079646	hydroperoxidase I	katG	METABOLISM	P	COG0376	GO:0000302,GO:0003674,GO:0003824,GO:0004096,GO:0004601,GO:0005488,GO:0005515,GO:0005575,GO:0005576,GO:0005622,GO:0005623,GO:0005737,GO:0005829,GO:0006950,GO:0006979,GO:0008150,GO:0008152,GO:0009056,GO:0009636,GO:0009987,GO:0010035,GO:0016209,GO:0016491,GO:0016684,GO:0016999,GO:0017001,GO:0017144,GO:0020037,GO:0033554,GO:0034599,GO:0034614,GO:0035690,GO:0042221,GO:0042493,GO:0042542,GO:0042737,GO:…	P: Inorganic ion transport and metabolism	1.11.1.21	3.09794	1.10163	0.0357815	0.15047	0.0283886	0.239616	MTSA01_130013		katG	757	detoxification of ROS molecules	Bifunctional enzyme with both catalase and broad-spectrum peroxidase activity. Also displays NADH oxidase, isoniazid hydrazine lyase and isonicotinoyl-NAD synthase activities. Co-factor: heme b (iron(II)-protoporphyrin IX). Monocistronic gene	75% aa Id with characterized Burkholderia pseudomallei KatG (Q939D2).see Singh et al. (2004) Catalase-peroxidases (KatG) exhibit NADH oxidase activity. J Biol Chem. 279(41):43098-106.
P.syringae_78082495	conserved protein of unknown function		OTHER	S		-	S: Function unknown	-	5.61882	1.6759	0.0161942	0.194194	0.0103562	0.0856512	MTSA01_480196			72	unknown	No conserved domain; putative mono-cistronic gene
P.syringae_78081647	conserved protein of unknown function		OTHER	S		-	S: Function unknown	-	5.14065	1.55145	0.0161942	0.198758	0.0244853	0.15335	MTSA01_450263			58	unknown	Family of unknown function (DUF6026); This entry represents a member of a biosynthetic gene cluster mostly found in Pseudomonas
R.enclensis_78088361	putative ice-binding protein		POORLY CHARACTERIZED	R	COG1361	-	R: General functional prediction only	-	-6.60686	1.37517	3.62208e-05	-0.283496	0.0304383	0.140292	NOVD01_700017			444	putative ice-binding	Contains Ice-binding-like domain (DUF3494), This family includes members found in bacteria, fungi and archaea, many of which are ice-binding proteins (IBPs). DUF3494 IBPs constitute today the most widespread of the known IBP families. They can be found in different organisms including bacteria, yeasts and microalgae, supporting the hypothesis of horizontal transfer of its gene.	https://pubmed.ncbi.nlm.nih.gov/30680879/
R.enclensis_78088641	isocitrate lyase	aceA	METABOLISM	C	COG2224	GO:0001101,GO:0001666,GO:0003674,GO:0003824,GO:0004451,GO:0005488,GO:0005515,GO:0005575,GO:0005576,GO:0005622,GO:0005623,GO:0005737,GO:0005829,GO:0005886,GO:0005975,GO:0006081,GO:0006082,GO:0006097,GO:0006102,GO:0006950,GO:0008150,GO:0008152,GO:0009268,GO:0009405,GO:0009605,GO:0009607,GO:0009628,GO:0009987,GO:0010033,GO:0010034,GO:0010447,GO:0016020,GO:0016829,GO:0016830,GO:0016833,GO:0019752,GO:…	C: Energy production and conversion	4.1.3.1	-4.2288	0.810085	6.25573e-06	-0.276355	0.0429874	0.1943	NOVD01_730226		aceA	430
R.enclensis_78085469	conserved protein of unknown function		POORLY CHARACTERIZED	S	COG3162	-	S: Function unknown	-	-4.06564	0.94256	0.000281329	-0.254399	0.0433186	0.215785	NOVD01_350040			121		Uncharacterized membrane protein, DUF485 family [Function unknown], This family represents a putative component of ActP-like carboxylate transporters, this gene is flanked by 2 acetate symporter genes
R.enclensis_78085468	monocarboxylic acid transporter possibly involved in volatile signal for biofilm formation	vbfA	METABOLISM	C	COG4147	-	C: Energy production and conversion	-	-3.5754	0.551952	6.51775e-09	-0.253437	0.0297183	0.14583	NOVD01_350039		vbfA (mctC)	546			51% aa id with Bacillus subtilis VbfA (BSU38240)as described in Chen et al (2015) mBio 6(3):e00392. doi: 10.1128/mBio.00392-15
R.enclensis_78088448	30S ribosomal subunit protein S7	rpsG	INFORMATION STORAGE AND PROCESSING	J	COG0049	GO:0000028,GO:0003674,GO:0003676,GO:0003723,GO:0003729,GO:0003735,GO:0005198,GO:0005488,GO:0005575,GO:0005618,GO:0005622,GO:0005623,GO:0005737,GO:0005829,GO:0005840,GO:0005886,GO:0006412,GO:0006518,GO:0006807,GO:0006996,GO:0008150,GO:0008152,GO:0009058,GO:0009059,GO:0009987,GO:0010467,GO:0015935,GO:0016020,GO:0016043,GO:0019538,GO:0019843,GO:0022607,GO:0022613,GO:0022618,GO:0022626,GO:0022627,GO:…	J: Translation, ribosomal structure and biogenesis	-	-5.8299	1.42881	0.000629809	-0.244627	0.0159505	0.0997182	NOVD01_730033		rpsG	157
R.enclensis_78088449	30S ribosomal subunit protein S12	rpsL	INFORMATION STORAGE AND PROCESSING	J	COG0048	GO:0003674,GO:0003735,GO:0005198,GO:0005575,GO:0005622,GO:0005623,GO:0005737,GO:0005840,GO:0006412,GO:0006518,GO:0006807,GO:0008150,GO:0008152,GO:0009058,GO:0009059,GO:0009987,GO:0010467,GO:0019538,GO:0032991,GO:0034641,GO:0034645,GO:0040007,GO:0043043,GO:0043170,GO:0043226,GO:0043228,GO:0043229,GO:0043232,GO:0043603,GO:0043604,GO:0044237,GO:0044238,GO:0044249,GO:0044260,GO:0044267,GO:0044271,GO:…	J: Translation, ribosomal structure and biogenesis	-	-4.60846	1.3843	0.00762355	-0.227124	0.0257488	0.140625	NOVD01_730034		rpsL	125
R.enclensis_78088640	3-hydroxybutyryl-CoA dehydrogenase	fadB	METABOLISM	I	COG1250	GO:0003674,GO:0003824,GO:0005575,GO:0005618,GO:0005622,GO:0005623,GO:0005737,GO:0005829,GO:0005886,GO:0006082,GO:0006629,GO:0006631,GO:0006633,GO:0006635,GO:0008150,GO:0008152,GO:0008610,GO:0008691,GO:0009056,GO:0009058,GO:0009062,GO:0009605,GO:0009607,GO:0009987,GO:0016020,GO:0016042,GO:0016053,GO:0016054,GO:0016491,GO:0016614,GO:0016616,GO:0019395,GO:0019752,GO:0030258,GO:0030312,GO:0030497,GO:…	I: Lipid transport and metabolism	1.1.1.157	-5.13622	1.52584	0.0076221	-0.211756	0.0112622	0.0856512	NOVD01_730225		fadB	299
R.enclensis_78088447	elongation factor G	fusA	INFORMATION STORAGE AND PROCESSING	J	COG0480	GO:0005575,GO:0005618,GO:0005623,GO:0005886,GO:0008150,GO:0016020,GO:0030312,GO:0040007,GO:0044464,GO:0071944	J: Translation, ribosomal structure and biogenesis	-	-3.53708	1.01053	0.00542342	-0.209609	0.0323167	0.193055	NOVD01_730032		fusA	725
R.enclensis_78087689	30S ribosomal subunit protein S13	rpsM	INFORMATION STORAGE AND PROCESSING	J	COG0099	GO:0003674,GO:0003735,GO:0005198,GO:0005575,GO:0005622,GO:0005623,GO:0005737,GO:0005829,GO:0005840,GO:0005886,GO:0006412,GO:0006518,GO:0006807,GO:0008150,GO:0008152,GO:0009058,GO:0009059,GO:0009987,GO:0010467,GO:0015935,GO:0016020,GO:0019538,GO:0022613,GO:0032991,GO:0034641,GO:0034645,GO:0042254,GO:0043043,GO:0043170,GO:0043226,GO:0043228,GO:0043229,GO:0043232,GO:0043603,GO:0043604,GO:0044085,GO:…	J: Translation, ribosomal structure and biogenesis	-	-5.08341	1.57483	0.00969874	-0.207795	0.0272565	0.16452	NOVD01_620042		rpsM	125
R.enclensis_78088491	50S ribosomal protein L10	rplJ	INFORMATION STORAGE AND PROCESSING	J	COG0244	GO:0003674,GO:0003735,GO:0005198,GO:0005575,GO:0005618,GO:0005622,GO:0005623,GO:0005737,GO:0005829,GO:0005840,GO:0005886,GO:0006412,GO:0006518,GO:0006807,GO:0008150,GO:0008152,GO:0009058,GO:0009059,GO:0009987,GO:0010467,GO:0015934,GO:0016020,GO:0019538,GO:0022625,GO:0022626,GO:0030312,GO:0032991,GO:0034641,GO:0034645,GO:0040007,GO:0043043,GO:0043170,GO:0043226,GO:0043228,GO:0043229,GO:0043232,GO:…	J: Translation, ribosomal structure and biogenesis	-	-4.36835	1.45335	0.0168608	-0.205167	0.0273549	0.166789	NOVD01_730076		rplJ	195
R.enclensis_78088446	translation elongation factor Tu	tufA	INFORMATION STORAGE AND PROCESSING	J	COG0050	GO:0001666,GO:0003674,GO:0005488,GO:0005515,GO:0005575,GO:0005576,GO:0005618,GO:0005622,GO:0005623,GO:0005737,GO:0005829,GO:0005886,GO:0006950,GO:0008150,GO:0009628,GO:0010035,GO:0010038,GO:0010039,GO:0016020,GO:0019899,GO:0030312,GO:0035375,GO:0036293,GO:0040007,GO:0042221,GO:0044424,GO:0044444,GO:0044464,GO:0050896,GO:0070482,GO:0071944	J: Translation, ribosomal structure and biogenesis	-	-2.96853	0.939208	0.0110182	-0.205004	0.042884	0.270492	NOVD01_730031		tufA	397		This protein promotes the GTP-dependent binding of aminoacyl-tRNA to the A-site of ribosomes during protein biosynthesis
R.enclensis_78088689	chaperonin large subunit (ATPase activity) of GroESL	groEL	CELLULAR PROCESSES AND SIGNALING	O	COG0459	GO:0001666,GO:0003674,GO:0005488,GO:0005515,GO:0005575,GO:0005576,GO:0005618,GO:0005622,GO:0005623,GO:0005737,GO:0005829,GO:0005886,GO:0006457,GO:0006458,GO:0006950,GO:0008150,GO:0009266,GO:0009408,GO:0009628,GO:0009987,GO:0016020,GO:0016465,GO:0022610,GO:0030112,GO:0030312,GO:0030313,GO:0031975,GO:0032991,GO:0036293,GO:0040007,GO:0042026,GO:0042603,GO:0043388,GO:0044093,GO:0044183,GO:0044403,GO:…	O: Post-translational modification, protein turnover, chaperones	-	-4.24451	1.45047	0.02001	-0.203765	0.0173431	0.119993	NOVD01_730274		groEL	542	oxidative stress response_protein folding	Prevents misfolding and promotes the refolding and proper assembly of unfolded polypeptides generated under stress conditions. Cellular housekeepers like GroEL or DnaK can be themselves targeted by ROS or RCS, leading to their inactivation and increasing their substrate’s susceptibility to oxidation. n Helicobacter pylori, the MsrAB enzyme was shown to interact with the oxidized form of GroEL, th…	Aussel & Ezraty (2021) Methionine Redox Homeostasis in Protein Quality Control. Front Mol Biosci 8:665492.
R.enclensis_78089512	putative transporter, conserved membrane protein of unknown function		OTHER	S		-	S: Function unknown	-	-4.52971	1.65891	0.0316157	-0.191054	0.0068384	0.0702451	NOVD01_950136			203	putative transporter	B-4DMT family transporter (NF037996) (TCD: 9.B.148)
R.enclensis_78087688	50S ribosomal subunit protein L36	rpmJ	INFORMATION STORAGE AND PROCESSING	J	COG0257	-	J: Translation, ribosomal structure and biogenesis	-	-3.21972	1.11061	0.0201534	-0.184087	0.0458157	0.303775	NOVD01_620041		rpmJ	38
R.enclensis_78084309	putative TctA-like permease, DUF112, transmembrane	tctA-like	POORLY CHARACTERIZED	R	COG1784	-	R: General functional prediction only	-	-4.5145	1.71188	0.0365762	-0.174827	0.0314127	0.232113	NOVD01_280073			461	putative permease	TctA family transporter [General function prediction only], TctA is thought to be a permease	https://doi.org/10.1016/S0923-2508(03)00126-8
R.enclensis_78087692	RNA polymerase (alpha subunit)	rpoA	INFORMATION STORAGE AND PROCESSING	K	COG0202	GO:0003674,GO:0003824,GO:0003899,GO:0005575,GO:0005618,GO:0005622,GO:0005623,GO:0005737,GO:0005829,GO:0005886,GO:0006139,GO:0006351,GO:0006354,GO:0006725,GO:0006807,GO:0008150,GO:0008152,GO:0009058,GO:0009059,GO:0009987,GO:0010467,GO:0016020,GO:0016070,GO:0016740,GO:0016772,GO:0016779,GO:0018130,GO:0019438,GO:0030312,GO:0032774,GO:0034062,GO:0034641,GO:0034645,GO:0034654,GO:0040007,GO:0043170,GO:…	K: Transcription	2.7.7.6	-4.61698	1.72037	0.0339769	-0.169601	0.0408519	0.296777	NOVD01_620045		rpoA	354		DNA-directed RNA polymerase alpha subunit. Gene adjacent to ribosomal protein
R.enclensis_78085652	ethanolamine permease	eat	METABOLISM	E	COG0833	-	E: Amino Acid transport and metabolism	-	-2.97938	1.24631	0.0588788	-0.167703	0.034274	0.262433	NOVD01_380018		eat	491		Permease encoding eat gene adjacent to the eut operon eat eutBC for ethanolamine (EA, formule chimique NH₂CH₂CH₂OH) utilization and its use as a carbon, nitrogen, and energy source. The ability to catabolize EA is encoded by the ethanolamine utilization (eut) genes, the most central being eutB and eutC, which together comprise the two subunits of the ethanolamine ammonia lyase. EutBC breaks EA do…	Kaval & Garsin (2018) Ethanolamine Utilization in Bacteria. mBio 9(1):e00066-18. doi: 10.1128/mBio.00066-18
R.enclensis_78087690	30S ribosomal subunit protein S11	rpsK	INFORMATION STORAGE AND PROCESSING	J	COG0100	GO:0000028,GO:0000462,GO:0003674,GO:0003676,GO:0003723,GO:0003729,GO:0003735,GO:0005198,GO:0005488,GO:0005575,GO:0005622,GO:0005623,GO:0005737,GO:0005829,GO:0005840,GO:0005886,GO:0006139,GO:0006364,GO:0006396,GO:0006412,GO:0006518,GO:0006725,GO:0006807,GO:0006996,GO:0008150,GO:0008152,GO:0009058,GO:0009059,GO:0009987,GO:0010467,GO:0015935,GO:0016020,GO:0016043,GO:0016070,GO:0016072,GO:0019538,GO:…	J: Translation, ribosomal structure and biogenesis	-	-4.24789	1.76238	0.0587203	-0.166231	0.0246212	0.191128	NOVD01_620043		rpsK	138
R.enclensis_78087662	50S ribosomal subunit protein L4	rplD	INFORMATION STORAGE AND PROCESSING	J	COG0088	GO:0003674,GO:0003676,GO:0003723,GO:0003735,GO:0005198,GO:0005488,GO:0005575,GO:0005622,GO:0005623,GO:0005737,GO:0005829,GO:0005840,GO:0005886,GO:0006412,GO:0006518,GO:0006807,GO:0008150,GO:0008152,GO:0009058,GO:0009059,GO:0009987,GO:0010467,GO:0016020,GO:0019538,GO:0022626,GO:0032991,GO:0034641,GO:0034645,GO:0040007,GO:0043043,GO:0043170,GO:0043226,GO:0043228,GO:0043229,GO:0043232,GO:0043603,GO:…	J: Translation, ribosomal structure and biogenesis	-	-4.13862	1.78845	0.0688769	-0.163743	0.014218	0.12269	NOVD01_620015		rplD	225
R.enclensis_78088359	alkane 1-monooxygenase	alkB	METABOLISM	I	COG3239	-	I: Lipid transport and metabolism	1.14.15.3	-4.47175	1.78022	0.0494456	-0.161985	0.0470425	0.335156	NOVD01_700015		alkB	384	lipid metabolism	Presence of 5 copies of alkB gene copies ! Not the copy in the gene cluster with rub genes. The bacterial alkB functional gene, which codes for a non-heme di iron monooxygenase (AlkB) with a di iron active site that catalyzes C8-C16 medium-chain alkane metabolism
R.enclensis_78088639	5-methyltetrahydropteroyltriglutamate--homocysteine methyltransferase	metE	METABOLISM	E	COG0620	-	E: Amino Acid transport and metabolism	2.1.1.14	-3.63772	1.60987	0.0758668	-0.160279	0.0357469	0.292377	NOVD01_730224		metE	769	methionine biosynthesis, SAM cycling	Catalyzes the transfer of a methyl group from 5- methyltetrahydrofolate to homocysteine resulting in methionine formation
R.enclensis_78084341	acetyl-CoA synthetase (AMP-forming)	acs	METABOLISM	I	COG0365	-	I: Lipid transport and metabolism	6.2.1.1	-2.84878	1.4413	0.117722	-0.154995	0.0497504	0.34161	NOVD01_290024		acs	655
R.enclensis_78090214	Glu tRNA	tRNA-Glu	INFORMATION STORAGE AND PROCESSING	J			J: Translation, ribosomal structure and biogenesis		-2.1478	1.28223	0.17302	-0.153534	0.0496659	0.34161	NOVD01_tRNA3
R.enclensis_78085660	aldehyde dehydrogenase (NAD(+))		METABOLISM	I	COG1012	-	I: Lipid transport and metabolism	1.2.1.3,1.2.1.39	-4.14618	1.8536	0.0769929	-0.147126	0.0364825	0.303569	NOVD01_380026			500		Reannotated , Aldehyde dehydrogenase (EC 1.2.1.3) Reaction : an aldehyde + H2O + NAD(+) <=> a carboxylate + 2 H(+) + NADH. Out the gene name dhaS Close to the eut gene cluster eat is DEG
R.enclensis_78089874	cell-division initiation protein	ftsZ	CELLULAR PROCESSES AND SIGNALING	D	COG0206	GO:0000166,GO:0000287,GO:0000910,GO:0000921,GO:0000935,GO:0001882,GO:0001883,GO:0003674,GO:0003824,GO:0003924,GO:0005488,GO:0005525,GO:0005575,GO:0005622,GO:0005623,GO:0005737,GO:0005886,GO:0006996,GO:0007010,GO:0007049,GO:0008150,GO:0009987,GO:0016020,GO:0016043,GO:0016462,GO:0016787,GO:0016817,GO:0016818,GO:0017076,GO:0017111,GO:0019001,GO:0022402,GO:0022607,GO:0030428,GO:0031106,GO:0032153,GO:…	D: Cell cycle control, cell division, chromosome partitioning	-	-3.20711	1.6858	0.12897	-0.146942	0.0172383	0.14583	NOVD01_1060197		ftsZ	396	cell division	Essential cell division protein that forms a contractile ring structure (Z ring) at the future cell division site. The regulation of the ring assembly controls the timing and the location of cell division. One of the functions of the FtsZ ring is to recruit other cell division proteins to the septum to produce a new cell wall between the dividing cells. Binds GTP and shows GTPase activity
R.enclensis_78088493	50S ribosomal subunit protein L1	rplA	INFORMATION STORAGE AND PROCESSING	J	COG0081	GO:0000470,GO:0003674,GO:0003676,GO:0003723,GO:0005488,GO:0005575,GO:0005618,GO:0005622,GO:0005623,GO:0005737,GO:0005829,GO:0005840,GO:0005886,GO:0006139,GO:0006364,GO:0006396,GO:0006412,GO:0006518,GO:0006725,GO:0006807,GO:0008150,GO:0008152,GO:0009058,GO:0009059,GO:0009987,GO:0010467,GO:0015934,GO:0016020,GO:0016070,GO:0016072,GO:0019538,GO:0022613,GO:0022625,GO:0022626,GO:0030312,GO:0032991,GO:…	J: Translation, ribosomal structure and biogenesis	-	-3.07903	1.53249	0.115422	-0.146502	0.0298348	0.26227	NOVD01_730078		rplA	240
R.enclensis_78083055	class III stress response-related ATPase, AAA+ superfamily	clpC	CELLULAR PROCESSES AND SIGNALING	O	COG0542	GO:0003674,GO:0003824,GO:0005488,GO:0005515,GO:0005575,GO:0005618,GO:0005622,GO:0005623,GO:0005737,GO:0005829,GO:0005886,GO:0006457,GO:0008150,GO:0009987,GO:0016020,GO:0016462,GO:0016787,GO:0016817,GO:0016818,GO:0016887,GO:0017111,GO:0030312,GO:0040007,GO:0042802,GO:0042803,GO:0044183,GO:0044424,GO:0044444,GO:0044464,GO:0046983,GO:0071944	O: Post-translational modification, protein turnover, chaperones	-	-3.80209	1.93059	0.117722	-0.141096	0.0320757	0.292891	NOVD01_100078		clpC	848		The loss of essential proteins during severe stress conditions creates a need for cellular disaggregases, which revert the aggregation process and rescue the lost proteins. Disaggregases thereby provide thermotolerance or heat resistance to cells. Members of the ATP-dependent Hsp100/AAA+ protein family play the central role in this disaggregation process. Hsp100 proteins come in two flavors. Most…	Kirstein et al (2006) Adaptor protein controlled oligomerization activates the AAA+ protein ClpC. EMBO J 25(7):1481-91. doi: 10.1038/sj.emboj.7601042
R.enclensis_78085650	aldehyde dehydrogenase B	aldB	METABOLISM	I	COG1012	GO:0005575,GO:0005623,GO:0005886,GO:0008150,GO:0009605,GO:0009607,GO:0016020,GO:0035821,GO:0043207,GO:0044003,GO:0044403,GO:0044419,GO:0044464,GO:0050896,GO:0051701,GO:0051704,GO:0051707,GO:0051817,GO:0052031,GO:0052173,GO:0052200,GO:0052255,GO:0052552,GO:0052553,GO:0052561,GO:0052562,GO:0052564,GO:0052572,GO:0071944,GO:0075136	I: Lipid transport and metabolism	-	-1.54272	0.72681	0.0985497	-0.137213	0.0489952	0.347763	NOVD01_380016		aldB	508	construct biomass: carbon metabolism	Adjacent to eut operon ! Second copy alos found and labelled DEG : NOVD01_380026 (41% aa Id)
R.enclensis_78088360	conserved protein of unknown function : sortase protein family		CELLULAR PROCESSES AND SIGNALING	M	COG3764	-	M: Cell wall/membrane/envelope biogenesis	-	-3.90631	1.92906	0.115418	-0.136861	0.0363862	0.308995	NOVD01_700016			218	construct biomass: carbon metabolism	class F sortase, adjacent to alkB copy (also DEG)
R.enclensis_78088431	AAA+ ATPase domain-containing protein		POORLY CHARACTERIZED	R	COG0714	-	R: General functional prediction only	-	-1.96424	1.22954	0.197695	-0.13483	0.059543	0.380898	NOVD01_730016			361	stress response, protein folding	COG0714: MoxR-like ATPase [General function prediction only]; MoxR-like ATPase is part of the Pathway/BioSystem: Cobalamine/B12 biosynthesis, Although the role of this ATPase AAA domain is not, as yet, clear, the AAA+ superfamily of proteins to which the AAA ATPases belong has a chaperone-like function in the assembly, operation or disassembly of proteins	AAA+: A class of chaperone-like ATPases associated with the assembly, operation, and disassembly of protein complexes. Neuwald AF, Aravind L, Spouge JL, Koonin EV. Genome Res. 9, 27-43, (1999). PMID: 9927482
R.enclensis_78083135	transporter, major facilitator family protein		METABOLISM	G	COG0477	-	G: Carbohydrate transport and metabolism	-	-3.83011	1.95803	0.117722	-0.13474	0.040376	0.338017	NOVD01_100158			529
R.enclensis_78083672	molecular chaperone, ATP-dependent	dnaK	CELLULAR PROCESSES AND SIGNALING	O	COG0443	GO:0000302,GO:0000303,GO:0000305,GO:0001968,GO:0003674,GO:0005488,GO:0005515,GO:0005575,GO:0005576,GO:0005618,GO:0005622,GO:0005623,GO:0005737,GO:0005829,GO:0005886,GO:0006464,GO:0006468,GO:0006793,GO:0006796,GO:0006807,GO:0006950,GO:0006979,GO:0008150,GO:0008152,GO:0009266,GO:0009408,GO:0009628,GO:0009893,GO:0009987,GO:0010035,GO:0010038,GO:0010468,GO:0010604,GO:0010628,GO:0010755,GO:0010756,GO:…	O: Post-translational modification, protein turnover, chaperones	-	-2.81428	1.56717	0.145062	-0.134115	0.0282024	0.272365	NOVD01_230031		dnaK	618	stress response, protein folding
R.enclensis_78090140	putative transcriptional regulatory protein		INFORMATION STORAGE AND PROCESSING	K	COG1396	GO:0002682,GO:0002683,GO:0003674,GO:0003676,GO:0003677,GO:0005488,GO:0006109,GO:0006355,GO:0006950,GO:0006979,GO:0008150,GO:0009266,GO:0009268,GO:0009408,GO:0009605,GO:0009607,GO:0009628,GO:0009889,GO:0009891,GO:0009893,GO:0009894,GO:0009987,GO:0010447,GO:0010468,GO:0010556,GO:0010557,GO:0010565,GO:0010604,GO:0010628,GO:0010675,GO:0019216,GO:0019217,GO:0019219,GO:0019222,GO:0022611,GO:0030162,GO:…	K: Transcription	-	-3.8747	1.9068	0.115418	-0.133384	0.0261937	0.250029	NOVD01_1170146			127
R.enclensis_78087660	30S ribosomal subunit protein S10	rpsJ	INFORMATION STORAGE AND PROCESSING	J	COG0051	GO:0003674,GO:0003735,GO:0005198,GO:0005575,GO:0005618,GO:0005622,GO:0005623,GO:0005737,GO:0005829,GO:0005840,GO:0005886,GO:0006412,GO:0006518,GO:0006807,GO:0008150,GO:0008152,GO:0009058,GO:0009059,GO:0009987,GO:0010467,GO:0015935,GO:0016020,GO:0019538,GO:0030312,GO:0032991,GO:0034641,GO:0034645,GO:0040007,GO:0043043,GO:0043170,GO:0043226,GO:0043228,GO:0043229,GO:0043232,GO:0043603,GO:0043604,GO:…	J: Translation, ribosomal structure and biogenesis	-	-3.64265	1.98797	0.141908	-0.133384	0.0265423	0.258197	NOVD01_620013		rpsJ	102	translation
R.enclensis_78085922	conserved exported protein of unknown function		POORLY CHARACTERIZED	S	COG3544	-	S: Function unknown	-	-3.12805	1.66833	0.132997	-0.131468	0.0291458	0.292377	NOVD01_400184			217	unknown	Domain of unknown function (DUF305); Domain found in small family of bacterial secreted proteins with no known function.
R.enclensis_78085651	conserved protein of unknown function		POORLY CHARACTERIZED	S	COG3564	-	S: Function unknown	-	-2.55487	1.40737	0.143028	-0.129114	0.0503082	0.354235	NOVD01_380017			187	unknown	Uncharacterized conserved protein, DUF779 family [Function unknown]
R.enclensis_78089450	FeS cluster formation scaffold protein, component of the SufBCD complex	sufB	CELLULAR PROCESSES AND SIGNALING	O	COG0719	GO:0003674,GO:0003824,GO:0004518,GO:0004519,GO:0005575,GO:0005622,GO:0005623,GO:0005737,GO:0005829,GO:0006139,GO:0006725,GO:0006807,GO:0008150,GO:0008152,GO:0009987,GO:0016787,GO:0016788,GO:0034641,GO:0040007,GO:0043170,GO:0044237,GO:0044238,GO:0044424,GO:0044444,GO:0044464,GO:0046483,GO:0071704,GO:0090304,GO:0090305,GO:1901360	O: Post-translational modification, protein turnover, chaperones	-				-0.113169	0.0103386	0.12269	NOVD01_950074		sufB	487	Protein folding and stabilization	The sufABCDSE operon of the Gram-negative bacterium Escherichia coli is induced by oxidative stress and iron deprivation.
R.enclensis_78084870	putative part of polar growth machinery	cofA-like	CELLULAR PROCESSES AND SIGNALING	M	-	-	M: Cell wall/membrane/envelope biogenesis	-	-3.19757	1.80995	0.150278	-0.111203	0.0552848	0.41971	NOVD01_290553		cofA-like	450	putative part of polar growth machinery	N-ter DNA polymerase III subunits gamma and tau (PRK07764), C-ter Transmembrane domain of unknown function (DUF3566), operon with gyrAB encoding DNA gyrase SU a and SU B, The CofA protein from Cglu, including its two transmembrane domains, consists almost entirely of the domain of unknown function designated DUF3566. Proteins with this domain are found throughout the Actinobacteria, and as in Cgl…	https://doi.org/10.7554/eLife.54761
R.enclensis_78086526	ATP synthase (subunit beta, component F1)	atpD	METABOLISM	C	COG0055	GO:0005575,GO:0005576,GO:0005618,GO:0005622,GO:0005623,GO:0005737,GO:0005829,GO:0005886,GO:0008150,GO:0016020,GO:0030312,GO:0040007,GO:0044424,GO:0044444,GO:0044464,GO:0071944	C: Energy production and conversion	7.1.2.2				-0.108786	0.0116956	0.140292	NOVD01_460042		atpD	484		Produces ATP from ADP in the presence of a proton gradient across the membrane. The catalytic sites are hosted primarily by the beta subunits	Saraste et al (1981) The atp operon: nucleotide sequence of the genes for the gamma, beta, and epsilon subunits of Escherichia coli ATP synthase. Nucleic Acids Res 9(20):5287-96
R.enclensis_78088494	50S ribosomal subunit protein L11	rplK	INFORMATION STORAGE AND PROCESSING	J	COG0080	GO:0000027,GO:0003674,GO:0003676,GO:0003723,GO:0003735,GO:0005198,GO:0005488,GO:0005575,GO:0005618,GO:0005622,GO:0005623,GO:0005737,GO:0005829,GO:0005840,GO:0006412,GO:0006518,GO:0006807,GO:0006996,GO:0008150,GO:0008152,GO:0009058,GO:0009059,GO:0009987,GO:0010467,GO:0015934,GO:0016043,GO:0019538,GO:0019843,GO:0022607,GO:0022613,GO:0022618,GO:0022625,GO:0022626,GO:0030312,GO:0032991,GO:0034622,GO:…	J: Translation, ribosomal structure and biogenesis	-				-0.0948761	0.0137246	0.183641	NOVD01_730079		rplK	145
R.enclensis_78087297	conserved protein of unknown function, putative cysteine peptidase (NLPC/P60 domain)		CELLULAR PROCESSES AND SIGNALING	M	COG0741	-	M: Cell wall/membrane/envelope biogenesis	-				-0.0904704	0.0101162	0.140625	NOVD01_520038			367		cysteine peptidase is a proteolytic enzyme that hydrolyses a peptide bond using the thiol group of a cysteine residue as a nucleophile. Hydrolysis involves usually a catalytic triad consisting of the thiol group of the cysteine, the imidazolium ring of a histidine, and a third residue, usually asparagine or aspartic acid, to orientate and activate the imidazolium ring.
R.enclensis_78084873	DNA gyrase (subunit B)	gyrB	INFORMATION STORAGE AND PROCESSING	L	COG0187	GO:0003674,GO:0003824,GO:0003916,GO:0003918,GO:0005575,GO:0006139,GO:0006259,GO:0006265,GO:0006725,GO:0006807,GO:0006996,GO:0007059,GO:0008094,GO:0008150,GO:0008152,GO:0009295,GO:0009987,GO:0016043,GO:0016462,GO:0016787,GO:0016817,GO:0016818,GO:0016853,GO:0016887,GO:0017111,GO:0034335,GO:0034641,GO:0042623,GO:0043170,GO:0044237,GO:0044238,GO:0044260,GO:0046483,GO:0051276,GO:0061505,GO:0071103,GO:…	L: Replication, recombination and repair	5.6.2.2				-0.0836131	0.00985324	0.14583	NOVD01_290556		gyrB	679	Construct biomass, replication	DNA topoisomerase (ATP-hydrolysing). Next to other DEG (R.enclensis_78084870)
R.enclensis_78084707	methionine sulfoxide reductase A	msrA	CELLULAR PROCESSES AND SIGNALING	O	COG0225	-	O: Post-translational modification, protein turnover, chaperones	1.8.4.11				-0.0825487	0.0107408	0.16452	NOVD01_290390		msrA	238		msrA, Has an important function as a repair enzyme for proteins that have been inactivated by oxidation. Catalyzes the reversible oxidation-reduction of methionine sulfoxide in proteins to methionine
R.enclensis_78086057	conserved protein of unknown function, adjacent to genes ltp3 and ltp4		METABOLISM	H	COG2141	-	H: Coenzyme transport and metabolism	-				-0.0803846	0.01258	0.1943	NOVD01_400319			288	metabolism_sterol-side-chain degradation	92% protein Id with Rhodococcus rhodochrous protein E5KJF0described	Wilbrink et al (2012) Molecular characterization of ltp3 and ltp4, essential for C24-branched chain sterol-side-chain degradation in Rhodococcus rhodochrous DSM 43269. Microbiology (Reading). 158(Pt 12):3054-3062. doi: 10.1099/mic.0.059501-0
R.enclensis_78089535	HTH-type transcriptional regulator		INFORMATION STORAGE AND PROCESSING	K	COG1309	-	K: Transcription	-				-0.0777598	0.0121325	0.1943	NOVD01_950159			214		Upstream of SU of a MFS transporter
R.enclensis_78089499	guanylate kinase	gmk	METABOLISM	F	COG0194	GO:0003674,GO:0003824,GO:0004385,GO:0005575,GO:0005622,GO:0005623,GO:0005737,GO:0005829,GO:0006139,GO:0006163,GO:0006725,GO:0006753,GO:0006793,GO:0006796,GO:0006807,GO:0008150,GO:0008152,GO:0009058,GO:0009116,GO:0009117,GO:0009119,GO:0009123,GO:0009126,GO:0009132,GO:0009135,GO:0009150,GO:0009161,GO:0009165,GO:0009167,GO:0009179,GO:0009185,GO:0009259,GO:0009987,GO:0016301,GO:0016310,GO:0016740,GO:…	F: Nucleotide transport and metabolism	2.7.4.8				-0.074488	0.0113215	0.191128	NOVD01_950123		gmk	200	Construct biomass, Purine ribonucleotide biosynthesis	link between methionine catabolism and GTP synthesis in Bacillus subtilis	Osaka et al (2020) Novel (p)ppGpp0 suppressor mutations reveal an unexpected link between methionine catabolism and GTP synthesis in Bacillus subtilis. Mol Microbiol. 113(6):1155-1169. doi: 10.1111/mmi.14484.
R.enclensis_78087723	chaperonin small subunit of GroESL	groES	CELLULAR PROCESSES AND SIGNALING	O	COG0234	GO:0003674,GO:0005488,GO:0005515,GO:0005575,GO:0005576,GO:0005618,GO:0005622,GO:0005623,GO:0005737,GO:0005829,GO:0005886,GO:0006355,GO:0006457,GO:0006458,GO:0006950,GO:0006986,GO:0008150,GO:0009266,GO:0009408,GO:0009628,GO:0009889,GO:0009987,GO:0010033,GO:0010468,GO:0010556,GO:0016020,GO:0019219,GO:0019222,GO:0019899,GO:0030312,GO:0031323,GO:0031326,GO:0033554,GO:0034605,GO:0035375,GO:0035966,GO:…	O: Post-translational modification, protein turnover, chaperones	-				-0.074488	0.0103933	0.180441	NOVD01_620076		groES	100	Protein folding and stabilization, Cell division	Together with the chaperonin GroEL, plays an essential role in assisting protein folding. The GroEL-GroES system forms a nano-cage that allows encapsulation of the non-native substrate proteins and provides a physical environment optimized to promote and accelerate protein folding. GroES binds to the apical surface of the GroEL ring, thereby capping the opening of the GroEL channel
R.enclensis_78082965	conserved protein of unknown function, DNA binding domain		INFORMATION STORAGE AND PROCESSING	K	COG2508	-	K: Transcription	-				-0.0707788	0.00872886	0.15335	NOVD01_80002			548		domain with a helix-turn-helix domain superfamily. Part of a short assembled sequence with no characterized proteins
R.enclensis_78089498	DNA-directed RNA polymerase subunit omega	rpoZ	INFORMATION STORAGE AND PROCESSING	K	COG1758	GO:0005575,GO:0005618,GO:0005623,GO:0008150,GO:0030312,GO:0040007,GO:0044464,GO:0071944	K: Transcription	2.7.7.6				-0.0657143	0.00688175	0.140251	NOVD01_950122		rpoZ	100		adjacent to R.enclensis_78089499=NOVD01_950123 gmK gene also DEG
R.enclensis_78089707	glycyl-tRNA synthetase	glyQS	INFORMATION STORAGE AND PROCESSING	J	COG0423	GO:0003674,GO:0003824,GO:0004812,GO:0004820,GO:0005488,GO:0005515,GO:0005575,GO:0005622,GO:0005623,GO:0005737,GO:0006082,GO:0006139,GO:0006399,GO:0006412,GO:0006418,GO:0006426,GO:0006518,GO:0006520,GO:0006725,GO:0006807,GO:0008150,GO:0008152,GO:0009058,GO:0009059,GO:0009987,GO:0010467,GO:0016070,GO:0016874,GO:0016875,GO:0019538,GO:0019752,GO:0034641,GO:0034645,GO:0034660,GO:0043038,GO:0043039,GO:…	J: Translation, ribosomal structure and biogenesis	6.1.1.14				-0.0632251	0.0100528	0.197205	NOVD01_1060030		glyQS	464	translation	Catalyzes the attachment of glycine to tRNA(Gly)	Mogan DT, Mazauric MH, Kern D, Moras D. Crystal structure of glycyl-tRNA synthetase from Thermus thermophilus. EMBO J. 1995 Sep 1;14(17):4156-67
R.enclensis_78089826	cytochrome bc1 complex cytochrome b subunit	qcrB	METABOLISM	C	COG1290	GO:0005575,GO:0005623,GO:0005886,GO:0005887,GO:0008150,GO:0016020,GO:0016021,GO:0031224,GO:0031226,GO:0040007,GO:0044425,GO:0044459,GO:0044464,GO:0071944	C: Energy production and conversion	-				-0.0501694	0.00717072	0.181669	NOVD01_1060149		qcrB	556	energy	ubiquinol-cytochrome c reductase cytochrome b subunit
R.enclensis_78085641	oxidoreductase, putative 2,4-dienoyl-CoA reductase-like		METABOLISM	I	COG0446	-	I: Lipid transport and metabolism	1.3.1.34				-0.0501694	0.00597332	0.145844	NOVD01_380007			644		Proche de l'opéron eut ! très peu d'homologie avec E. coli (2,4-dienoyl-CoA reductase), annotation à revoir si nécessaire avec changement de classe COG!
R.enclensis_78088078	conserved protein of unknown function, DNA binding domain		INFORMATION STORAGE AND PROCESSING	K		-	K: Transcription		3.33363	1.90836	0.152604	0.078097	0.0540785	0.544019	NOVD01_620431			93		transcriptional regulor of unkown genes related with phages
R.enclensis_78089610	flavodoxin NrdI, NrdF-interacting activator of class Ib ribonucleotide reductase	nrdI	METABOLISM	F	COG1780	GO:0000166,GO:0003674,GO:0005488,GO:0006464,GO:0006807,GO:0008150,GO:0008152,GO:0009987,GO:0010181,GO:0019538,GO:0032553,GO:0036094,GO:0036211,GO:0043167,GO:0043168,GO:0043170,GO:0043412,GO:0044237,GO:0044238,GO:0044260,GO:0044267,GO:0048037,GO:0050662,GO:0071704,GO:0097159,GO:0097367,GO:1901265,GO:1901363,GO:1901564	F: Nucleotide transport and metabolism	-				0.0940794	0.0125894	0.166789	NOVD01_990004		nrdI	160	regulation of DNA synthesis, oxidative stress	NrdI protein, a flavoprotein activase of Ribonucleotide reductases (RNRs) are enzymes that catalyse the conversion of ribonucleotides to the corresponding deoxyribonucleotides to provide the precursors of DNA synthesis. There are three classes (I-III) of RNRs. Class Ib RNR is encoded in four different genes: nrdH, nrdI, nrdE (alpha subunit) and nrdF (beta subunit)and has Mn2 in the dimetal cluste…	Cotruvo JA Jr, Stubbe J. NrdI, a flavodoxin involved in maintenance of the diferric-tyrosyl radical cofactor in Escherichia coli class Ib ribonucleotide reductase. Proc Natl Acad Sci U S A. 2008 Sep 23;105(38):14383-8. doi: 10.1073/pnas.0807348105. ; Davies et al (2009) Hydroxyurea induces hydroxyl radical-mediated cell death in Escherichia coli. Mol Cell. 36(5):845-60. doi: 10.1016/j.molcel.2009…
R.enclensis_78090092	alkyl hydroperoxide reductase C	ahpC	CELLULAR PROCESSES AND SIGNALING	V	COG0450	GO:0003674,GO:0003824,GO:0004601,GO:0005575,GO:0005618,GO:0005622,GO:0005623,GO:0005737,GO:0005829,GO:0005886,GO:0006950,GO:0008150,GO:0008152,GO:0008785,GO:0009605,GO:0009607,GO:0009636,GO:0009987,GO:0016020,GO:0016209,GO:0016491,GO:0016651,GO:0016667,GO:0016668,GO:0016671,GO:0016684,GO:0019725,GO:0020012,GO:0030312,GO:0030682,GO:0032843,GO:0042221,GO:0042592,GO:0043207,GO:0044403,GO:0044413,GO:…	V: Defense mechanisms	1.11.1.15	5.26642	2.14125	0.0541055	0.115017	0.0516843	0.38635	NOVD01_1170098		ahpC	196	detoxification of ROS molecules	84.5% aa Id with P9WQB6 ahpC Mycobacterium tuberculosis. genes ahpC and aphD are adjacent like in M. tuberculosis. AhpC and AhpD reduce alkylhydroperoxides more effectively than H(2)O(2) but do not appear to interact with each other. These two proteins appear to be critical elements of the antioxidant defense system of M. tuberculosis	Ref activity characterization : Hillas et al (2000) The AhpC and AhpD antioxidant defense system of Mycobacterium tuberculosis. J Biol Chem. 275(25):18801-9. doi: 10.1074/jbc.M001001200
D.hungarica_mRNA_261	heat shock protein Hsp70-like, ATP-dependent protein folding chaperone	Hsp70-like	CELLULAR PROCESSES AND SIGNALING	O	KOG0101	GO:0004655	O: Post-translational modification, protein turnover, chaperones	4.2.1.24	-5.40012	0.81227	1.99e-09	-0.283933	0.0307073	0.140292		36746			chaperone
D.hungarica_mRNA_992	cobalamin-independent methionine synthase MetE	metE	METABOLISM	E	KOG2263	GO:0009086,GO:0003871,GO:0008652,GO:0008270	E: Amino Acid transport and metabolism	2.1.1.14	-5.40622	1.3629	0.00237741	-0.192311	0.0223376	0.14583		27356	metE		Cysteine and methionine metabolism
D.hungarica_mRNA_6309	ATP-binding cassette (ABC) transporter		METABOLISM	Q	KOG0054	GO:0016887,GO:0005524,GO:0017111,GO:0000166,GO:0042626,GO:0016021,GO:0006810,GO:0042625,GO:0042624,GO:0042623,GO:0017116,GO:0015462,GO:0008186,GO:0008094,GO:0008026,GO:0004004,GO:0004003	Q: Secondary metabolites biosynthesis, transport and catabolism	3.6.1.3	-3.75774	1.19235	0.0246013	-0.174014	0.0239185	0.173787		24151			transport
D.hungarica_mRNA_1487	26S proteasome regulatory complex 19S, non-ATPase SU RPN1	Rpn1	CELLULAR PROCESSES AND SIGNALING	O	KOG2005	GO:0005488	O: Post-translational modification, protein turnover, chaperones		-2.86884	0.806487	0.0088937	-0.156757	0.0245199	0.1943		27355				"26S proteasome non-ATPase regulatory subunit 2 (PSMD2), also known as RPN1, is a non-ATPase subunit of the 19S regulatory complex of the 26S proteasome which plays a crucial role in the recognition of ubiquitinated protein substrates by the proteasome and is involved in the assembly and stability of the 19S regulatory complex" https://www.ncbi.nlm.nih.gov/Structure/cdd/wrpsb.cgi	https://www.nature.com/articles/cr201686
D.hungarica_mRNA_165	ATP-dependent heat shock protein Hsp90	Hsp90	CELLULAR PROCESSES AND SIGNALING	O	KOG0019	GO:0051082,GO:0006457,GO:0005524	O: Post-translational modification, protein turnover, chaperones		-2.81829	0.897899	0.0246013	-0.146586	0.0269476	0.234621		43948		chaperone, co-chaperone	chaperone	Its contribution to signal transduction, protein folding and protein degradation. The full functional activity of Hsp90 is gained in concert with other co-chaperones, playing an important role in the folding of newly synthesised proteins and stabilisation and refolding of denatured proteins after stress. Apart from its co-chaperones, Hsp90 binds to an array of client proteins, where the co-chaper…
D.hungarica_mRNA_1837	uncharacterized membrane protein, putative 26S proteasome component of the 19S cap complex		POORLY CHARACTERIZED	O	KOG1851	GO:0005488	O: Post-translational modification, protein turnover, chaperones		-2.17932	0.322696	1.88344e-09	-0.144993	0.0271249	0.238278		37386		proteolysis		Contains proteasome activator central domain (BLM10_mid) and many helices and coils
D.hungarica_mRNA_4976	conserved protein related to the ClpA family ATP-dependent Clp protease	ClpA-like	CELLULAR PROCESSES AND SIGNALING	O	KOG1051	GO:0017111,GO:0000166,GO:0005524,GO:0019538,GO:0005515,GO:0042626,GO:0042625,GO:0042624,GO:0042623,GO:0017116,GO:0016887,GO:0015462,GO:0008186,GO:0008094,GO:0008026,GO:0004004,GO:0004003	O: Post-translational modification, protein turnover, chaperones	3.6.1.3	-2.54999	0.896856	0.0457937	-0.139891	0.028955	0.267894		35257			protein metabolism	Clp protease ATP-binding subunit is a component of the Clp chaperone-protease complex that is involved in protein degradation and disaggregation. Clp R domain-containing protein, organelle chaperone? (disassembly of protein complexes and participating in energy-dependent protein degradation) putative heat shock protein
D.hungarica_mRNA_4560	ATP-dependent protein folding chaperone, Hsp70-like	Hsp70-like	CELLULAR PROCESSES AND SIGNALING	O	KOG0102	GO:0051082,GO:0006457,GO:0005524,GO:0004655	O: Post-translational modification, protein turnover, chaperones	4.2.1.24				-0.137453	0.0162659	0.14583		35142			chaperone	equivalent DnAK in Prokaryotes. Hsp70 proteins can be found in different cellular compartments (nuclear, cytosolic, mitochondrial, endoplasmic reticulum, for example).This entry represents the Hsp70 family, and includes chaperone protein DnaK and luminal-binding proteins.
D.hungarica_mRNA_6058	conserved protein of unknown function		OTHER	S			S: Function unknown		-1.95155	0.370553	7.25551e-06	-0.134167	0.0322394	0.296777		36481				DUF5923 and DUF4449-domain containing protein
D.hungarica_mRNA_2238	26S proteasome regulatory complex 19S, non-ATPase RPN2 SU	Rpn2	CELLULAR PROCESSES AND SIGNALING	O	KOG2062	GO:0005488	O: Post-translational modification, protein turnover, chaperones		-2.92528	1.04003	0.0457937	-0.130514	0.0244947	0.238278		34313			translation	(regulatory subunit of the 26S proteasome which is involved in the ATP-dependent degradation of ubiquitinated proteins) TPR?, endopeptidase
D.hungarica_mRNA_1205	transitional endoplasmic reticulum ATPase: degradation of ER-bound substrates, uncharacterized conserved protein with ATPase domain		CELLULAR PROCESSES AND SIGNALING	O	KOG0730	GO:0005524,GO:0017111,GO:0000166,GO:0016787,GO:0005488	O: Post-translational modification, protein turnover, chaperones		-1.91003	0.467157	0.00161791	-0.128708	0.0313755	0.296777		44990
D.hungarica_mRNA_5047	conserved protein, putative chaperonin-binding domain		CELLULAR PROCESSES AND SIGNALING	O	KOG0548		O: Post-translational modification, protein turnover, chaperones		-2.33807	0.784985	0.0360017	-0.127718	0.0215558	0.211181		35273			co-chaperone	IPR006636 Heat shock chaperonin-binding. This entry represents a heat shock chaperonin-binding domain found in human Stress-inducible phosphoprotein STI1 and similar sequences found in eukaryotes
D.hungarica_mRNA_4496	cation-transporting ATPase		METABOLISM	P	KOG0209	GO:0016020,GO:0015662,GO:0006810,GO:0005524,GO:0016887,GO:0016021,GO:0006812,GO:0016820	P: Inorganic ion transport and metabolism	3.6.3.-	-1.87767	0.561674	0.0144216	-0.119088	0.0227485	0.239616		35118			Inorganic ion transport and metabolism	P-type ATPases use ATP for intracellular cation homeostasis and are required for proper lysosomal and mitochondria maintenance, catalyzing transmembrane movement of substances
D.hungarica_mRNA_1533	putative NADH:flavin oxidoreductase/NADH oxidase		METABOLISM	C	KOG0134	GO:0016491,GO:0010181,GO:0003959	C: Energy production and conversion	1.6.99.1				-0.118924	0.00849656	0.10191		37283		Energy production and conversion
D.hungarica_mRNA_857	putative membrane-anchored lipid-binding protein involved in lipid transport between organelles		POORLY CHARACTERIZED	S	KOG1032		R: General functional prediction only		-1.92385	0.654637	0.0390877	-0.118166	0.0214311	0.233558		26840				might be localised at organelle contact sites. Sterol transfert between mitochondria, plasma membrane, ER or vacuole? regulation of autophagosome biogenesis? GRAM and VASt domain-containing protein similar to mammalian GRAM domain-containing proteins, and Saccharomyces cerevisiae membrane-anchored lipid-binding protein LAM6 and YSP2. YSP2 is a transporter of ergosterol and key actor of ergosterol…
D.hungarica_mRNA_2762	translation elongation factor EF1alpha	EF1α	INFORMATION STORAGE AND PROCESSING	J	KOG0052	GO:0005525,GO:0003924,GO:0006414,GO:0005737,GO:0003746	J: Translation, ribosomal structure and biogenesis		-2.04412	0.795875	0.080809	-0.1178	0.0152808	0.16452		42725			translation	This protein promotes the GTP-dependent binding of aminoacyl-tRNA to the A-site of ribosomes during protein biosynthesis
D.hungarica_mRNA_993	protein-folding chaperone binding, putative modulators of chaperone activity (BAG domain)		OTHER	O		GO:0051087	O: Post-translational modification, protein turnover, chaperones		-2.46853	1.04604	0.125561	-0.116248	0.0385689	0.341939		33382			Protein folding	BAG domain-containing protein found in proteins which are modulators of chaperone activity. BAG-1 has been suggested to function as a molecular switch that encourages cells to proliferate in normal conditions but become quiescent under a stressful environment.
D.hungarica_mRNA_621	conserved protein of unknown function, putative actin binding protein (Abp1-like)	Abp1-like	CELLULAR PROCESSES AND SIGNALING	Z	KOG3655	GO:0005622,GO:0003779	Z: Cytoskeleton		-1.86443	0.6949	0.062057	-0.115147	0.0360863	0.34161		33097				ADF_drebrin_like domain in N terminal and 2 SH3_Cortactin_like domains at the C terminal . May be actine binding
D.hungarica_mRNA_6849	conserved protein of unknown function		OTHER	S			S: Function unknown		-1.70563	0.542992	0.0246013	-0.113361	0.0280053	0.301437		34476				DUF5923 and DUF4449 domains-containing protein, unknown function
D.hungarica_mRNA_4862	putative serine/threonine-protein kinase		CELLULAR PROCESSES AND SIGNALING	T	KOG0032	GO:0006468,GO:0005524,GO:0004672,GO:0004674,GO:0034211,GO:0019912,GO:0019199,GO:0016909,GO:0016908,GO:0008545,GO:0008349,GO:0008339,GO:0008338,GO:0004718,GO:0004711,GO:0004710,GO:0004708,GO:0004706,GO:0004705,GO:0004704,GO:0004702,GO:0004700,GO:0004698,GO:0004696,GO:0004695,GO:0004694,GO:0004690,GO:0004681,GO:0004680,GO:0004679,GO:0004677,GO:0004676,GO:0004675	T: Signal Transduction mechanisms		-2.24354	0.961456	0.131323	-0.108556	0.0278238	0.307809		35231
D.hungarica_mRNA_389	conserved transmembrane protein, putative Golgi-derived vesicle transport to cell surface		POORLY CHARACTERIZED	R	KOG1134	GO:0016020	R: General functional prediction only		-1.65979	0.744562	0.153038	-0.106712	0.0313148	0.335887		26759			transport, exocytosis, golgi	PF13967 Late exocytosis, associated with Golgi transport. In S. cerevisiae these proteins are members of the yeast facilitator superfamily and are integral membrane proteins localised to the cell periphery, in particular to the bud-neck region. The distribution is consistent with a role in late exocytosis which is in agreement with the proteins' ability to substitute for the function of Sro7p, re…	PMID: 17005914
D.hungarica_mRNA_3339	uncharacterized PIK-related kinase with a FAT-containing domain		CELLULAR PROCESSES AND SIGNALING	T	KOG0889	GO:0016773,GO:0005488	T: Signal Transduction mechanisms	2.7.1.-	-1.59048	0.462007	0.0115694	-0.105343	0.0185229	0.225802		38265			Signal transduction mechanisms	The FAT domain is a domain present in the PIK-related kinases. Members of the family of PIK-related kinases may act as intracellular sensors that govern radial and horizontal pathways	FAT: a novel domain in PIK-related kinases. Bosotti R, Isacchi A, Sonnhammer EL. Trends Biochem. Sci. 25, 225-7, (2000). View articlePMID: 10782091
D.hungarica_mRNA_6665	conserved transmembrane protein of unknown function, putative cation channel (IPR003864-domain-containing protein)		POORLY CHARACTERIZED	R	KOG1134	GO:0016020	R: General functional prediction only		-1.84916	0.8249	0.151637	-0.104397	0.0226225	0.28794		28031				CSC1 family protein may act as an osmosensitive calcium-permeable cation channel; similar to Saccharomyces cerevisiae calcium permeable stress-gated cation channel 1, sporulation-specific protein 75, phosphate metabolism protein 7 and uncharacterized protein RSN1
D.hungarica_mRNA_1964	26S proteasome core complex 20S, beta-type subunit	proteasome β-type SU	CELLULAR PROCESSES AND SIGNALING	O	KOG0179	GO:0006511,GO:0005839,GO:0004298,GO:0004299	O: Post-translational modification, protein turnover, chaperones	3.4.25.1				-0.100325	0.0147182	0.189336		37427
D.hungarica_mRNA_2532	ATP-dependent metallopeptidases FtsH family	FtsH	CELLULAR PROCESSES AND SIGNALING	O	KOG0731	GO:0006508,GO:0005524,GO:0004222,GO:0017111,GO:0000166,GO:0030163,GO:0016020,GO:0016021,GO:0008270,GO:0030402,GO:0008319,GO:0008133,GO:0004249	O: Post-translational modification, protein turnover, chaperones	3.4.24.-	-1.49824	0.657944	0.141545	-0.0984227	0.0413357	0.373998		23228			Protein folding and stabilization	AAA proteases are ATP-dependent metallopeptidases present in eubacteria as well as in organelles of bacterial origin, i.e., mitochondria and chloroplasts. The main function of organellar AAA/FtsH proteases is selective degradation of non-assembled, incompletely assembled and/or damaged membrane-anchored proteins. Additional functions of the AAA/FtsH proteases that are not directly connected with …
D.hungarica_mRNA_7820	Ca2+-dependent lipid-binding protein (C2 domain)		POORLY CHARACTERIZED	R	KOG1012		R: General functional prediction only		-1.39926	0.683403	0.199491	-0.0968928	0.0310121	0.34161		39336				might be targetted to organelle contact sites and implicated in lipid transport. Membrane lipid dynamics.; Synaptotagmin-like mitochondrial-lipid-binding (SMP) domain proteins are evolutionarily conserved family of proteins in eukaryotes that localize between the endoplasmic reticulum (ER) and either the plasma membrane (PM) or other organelles. They are involved in tethering of these membrane co…	https://www.webofscience.com/wos/woscc/full-record/WOS:000504803800009
D.hungarica_mRNA_2852	alpha,alpha-trehalose-phosphate synthase (UDP-forming)	TPS	METABOLISM	G	KOG1050	GO:0005992,GO:0003824,GO:0008152	G: Carbohydrate transport and metabolism	2.4.1.15	-1.96197	0.861441	0.141545	-0.0937923	0.016415	0.225576		23090			trehalose (carbohydrate)biosynthesis	Trehalose is a disaccharide isomeric with sucrose and obtained from certain lichens and fungi. Protect from stresses: freeze, oxidative stress, osmotic stress, high temperatures, dessication...)
D.hungarica_mRNA_4920	conserved protein of unknown function		OTHER	S			S: Function unknown		-1.36794	0.484486	0.0457937	-0.0920585	0.0240149	0.308995		19324
D.hungarica_mRNA_100	sterol 3-beta-glucosyltransferase		METABOLISM	G	KOG1192	GO:0030259,GO:0016758,GO:0005975,GO:0016906	G: Carbohydrate transport and metabolism	2.4.1.173	-1.21079	0.471386	0.080809	-0.090256	0.0327975	0.347763		26210			lipid glycosylation	reaction: UDP-glucose + a sterol = UDP + a sterol 3-beta-D-glucoside. Covalent attachment of a glycosyl residue to a lipid molecule.
D.hungarica_mRNA_620	putative Hsp90 co-chaperone kinase (Cdc37-like)	Cdc37-like	CELLULAR PROCESSES AND SIGNALING	D	KOG2260		D: Cell cycle control, cell division, chromosome partitioning					-0.0843826	0.0126718	0.191128		33096			chaperone of protein kinases	contains Cdc37 N terminal kinase, CDC37_M (Cdc37 Hsp90 binding domain), Cdc37 C terminal domainsuper family domains. Cdc37 is a molecular chaperone required for the activity of numerous eukaryotic protein kinases. Expression of a construct consisting of only the N-terminal domain of Saccharomyces pombe Cdc37 has been shown to result in cellular viability. This indicates that interactions with the…
D.hungarica_mRNA_2479	metallopeptidase M13 family		METABOLISM	E	KOG3624	GO:0008237,GO:0006508,GO:0016512	E: Amino Acid transport and metabolism	3.4.24.71	-1.10762	0.466657	0.12429	-0.0803876	0.0266649	0.341939		42440			proteolysysis
D.hungarica_mRNA_2778	conserved protein (SGT1-specific domain)		CELLULAR PROCESSES AND SIGNALING	T	KOG1309		T: Signal Transduction mechanisms					-0.0802558	0.0126955	0.197205		42740			unkown
D.hungarica_mRNA_754	26S proteasome regulatory complex 19S, non-ATPase RPN7/PSMD6 SU	Rpn7	CELLULAR PROCESSES AND SIGNALING	O	KOG0687		O: Post-translational modification, protein turnover, chaperones					-0.0757972	0.0115506	0.191128		44541			protein binding	The 26S proteasome is is involved in the ATP-dependent degradation of ubiquitinated proteins.. PCI domain-containing protein, The PCI (for Proteasome, COP9, Initiation factor 3) domain is present in six different subunits of 26 proteasome lid, COP9 signalosome (CSN) and eukaryotic translation initiation factor-3 (eIF3) complexes, 26S proteasome subunit RPN7-domain containing protein
D.hungarica_mRNA_4468	conserved protein of unknown function, putative lectin-like-recognition protein		OTHER	R			R: General functional prediction only					-0.0716314	0.0104131	0.184994		39709				Ricin B lectin domain-containing protein (The domain is found in a variety of molecules serving diverse functions such as enzymatic activity, inhibitory toxicity and signal transduction. Highly specific ligand binding occurs on exposed surfaces of the compact domain sturcture.)
D.hungarica_mRNA_6294	hypothetical protein		OTHER	S			S: Function unknown					-0.067951	0.00548612	0.107294		43622				contains domain PRK12323-like DNA polymerase III subunit gamma/tau
D.hungarica_mRNA_2141	40S ribosomal protein S4	S4	INFORMATION STORAGE AND PROCESSING	J	KOG0378	GO:0006412,GO:0005840,GO:0005622,GO:0003735,GO:0003723	J: Translation, ribosomal structure and biogenesis					-0.0660939	0.00983675	0.191128		34241
D.hungarica_mRNA_1170	26S proteasome regulatory complex 19S, ATPase SU RPT4	Rpt4	CELLULAR PROCESSES AND SIGNALING	O	KOG0651	GO:0017111,GO:0000166,GO:0005524,GO:0030163,GO:0016787,GO:0005737,GO:0005634	O: Post-translational modification, protein turnover, chaperones					-0.0633846	0.00946429	0.191128		44957				"part of 26S proteasome, more precisely part of 19S regulatory particle (which is divided into two additional subcomplexes, the “base” and “lid”). The base consists of six regulatory particle AAA ATPase subunits (Rpt1-Rpt6), organized into a ring"	https://www.nature.com/articles/cr201686
D.hungarica_mRNA_7053	26S proteasome core complex 20S, α-type SU	proteasome α-type SU	CELLULAR PROCESSES AND SIGNALING	O	KOG0183	GO:0006511,GO:0005839,GO:0004175,GO:0004298,GO:0004299	O: Post-translational modification, protein turnover, chaperones	3.4.25.1				-0.0632007	0.00974304	0.193055		21543			proteolysis	proteasome subunit alpha is a component of the proteasome complex that is involved in the proteolytic degradation of most intracellular proteins
D.hungarica_mRNA_5089	60S ribosomal protein subunit L6	L6	INFORMATION STORAGE AND PROCESSING	J	KOG3255	GO:0006412,GO:0005840,GO:0005622,GO:0003735	J: Translation, ribosomal structure and biogenesis					-0.0626945	0.00794706	0.161992		19677
D.hungarica_mRNA_8411	60S ribosomal protein L2A, translation protein SH3-like domain-containing protein	L2A	INFORMATION STORAGE AND PROCESSING	J	KOG2309	GO:0006412,GO:0005840,GO:0005622,GO:0003735	J: Translation, ribosomal structure and biogenesis					-0.0596222	0.00920251	0.193055		41385
D.hungarica_mRNA_4128	putative ATPase polypeptide-binding chaperone		CELLULAR PROCESSES AND SIGNALING	O	KOG0741	GO:0005524,GO:0017111,GO:0000166,GO:0005488,GO:0008576	O: Post-translational modification, protein turnover, chaperones	3.6.4.6				-0.0579073	0.00560531	0.132179		17559			protein chaperone	The CDC48 N-terminal domain is a protein domain found in AAA ATPases including cell division protein 48 (CDC48), VCP-like ATPase (VAT) and N-ethylmaleimide sensitive fusion protein. It is a substrate recognition domain which binds polypeptides, prevents protein aggregation, and catalyses refolding of permissive substrates. Also, putative vesicular-fusion protein sec18 (Required for vesicle-mediat…
D.hungarica_mRNA_1336	translation mediator complex SU Med12-domain, conserved protein, putative RNA polymerase coactivator	Med12	OTHER	R			R: General functional prediction only					-0.0538675	0.00754235	0.18056		45118		trasncription	regulation	IPR019035 :Mediator complex, subunit Med12
D.hungarica_mRNA_7900	hypothetical protein		OTHER	S			S: Function unknown					-0.0519848	0.00734379	0.181149		39413				no conserved domain
D.hungarica_mRNA_4826	putative membrane protein of unkown function		OTHER	S			S: Function unknown					-0.049227	0.00501663	0.140251		40080
D.hungarica_mRNA_1138	uncharacterized DNA-binding protein		OTHER	S			S: Function unknown					-0.0449085	0.0064193	0.181669		27511				Contains Myc-type, basic helix-loop-helix (bHLH) domain found in transcription factors
D.hungarica_mRNA_2130	uncharacterized phosphatidic acid phosphatase type 2, haloperoxidase domain-containing protein		METABOLISM	I	KOG3030	GO:0016020,GO:0003824	I: Lipid transport and metabolism					-0.0284462	0.00301298	0.140251		45897
D.hungarica_mRNA_8392	putative glycosylphosphatidylinositol mannosyltransferase enzyme		CELLULAR PROCESSES AND SIGNALING	M	KOG1771	GO:0046921,GO:0046920,GO:0046527,GO:0045140,GO:0042283,GO:0042281,GO:0033556,GO:0031278,GO:0019187,GO:0019112,GO:0018718,GO:0018717,GO:0018716,GO:0018715,GO:0016759,GO:0016253,GO:0008921,GO:0008755,GO:0008417,GO:0008378,GO:0008376,GO:0008375,GO:0004583,GO:0004576,GO:0004376,GO:0003980,GO:0001962,GO:0000033,GO:0000030,GO:0000026,GO:0000009	M: Cell wall/membrane/envelope biogenesis	2.4.1.-				-0.028387	0.00446229	0.195801		35643				IPR005599 GPI mannosyltransferase. Members of this family are glycosylphosphatidylinositol mannosyltransferase enzymes 2.4.1.- [1, 2]. At least some members are localised in endoplasmic reticulum and involved in glycosyl phosphatidyl inositol (GPI) anchor biosynthesis
D.hungarica_mRNA_4284	putative Na+ dependent cotransporter		POORLY CHARACTERIZED	R	KOG4821		R: General functional prediction only					0.0193399	0.00157561	0.107294		39519			transport
D.hungarica_mRNA_6406	putative secretory carrier membrane protein secretory carrier-associated membrane protein (SCAMP)		CELLULAR PROCESSES AND SIGNALING	U	KOG3088	GO:0016021,GO:0015031	U: Intracellular trafficking, secretion and vesicular transport					0.0209314	0.00320606	0.192958		43731			transport/trafic of proteins?	secretory carrier-associated membrane protein (SCAMP) probably functions in endocytosis by recruiting EH-domain proteins to the N-terminal NPF repeats but may also have additional functions mediated by their other sequences
D.hungarica_mRNA_3255	uncharacterized O-glycosyl hydrolase		OTHER	R			R: General functional prediction only					0.0214937	0.00310409	0.183641		43210			carbohydrate metabolim	O-Glycosylhydrolases (3.2.1.) are a widespread group of enzymes that hydrolyse the glycosidic bond between two or more carbohydrates, or between a carbohydrate and a non-carbohydrate moiety. A classification system for glycosyl hydrolases, based on sequence similarity, has led to the definition of 85 different families
D.hungarica_mRNA_787	putative tyrosine transaminase tyrosine transaminase tyrosine transaminase	TAT-like	METABOLISM	E	KOG0259	GO:0030170,GO:0009058,GO:0003824,GO:0016769,GO:0008483,GO:0006519,GO:0004838	E: Amino Acid transport and metabolism	2.6.1.5				0.0250542	0.00324842	0.16452		44576			aa metabolism	reaction: L-tyrosine + 2-oxoglutarate = 4-hydroxyphenylpyruvate + L-glutamate
D.hungarica_mRNA_2262	hypothetical protein		OTHER	S			S: Function unknown					0.0250542	0.00380687	0.191128		42227
D.hungarica_mRNA_874	hypothetical protein		OTHER	S			S: Function unknown					0.027236	0.00431169	0.197205		44657				Contains PHA03247 super family domain
D.hungarica_mRNA_4874	putative pre-mRNA-processing splicing factor (U5 snRNP)	U5 snRNP	INFORMATION STORAGE AND PROCESSING	A	KOG1795	GO:0003676,GO:0005681,GO:0000398,GO:0003729,GO:0000398,GO:0008237,GO:0017069	A: RNA processing and modification		0.881108	0.410099	0.168702	0.028367	0.0293059	0.671748		35235				PRP8 family protein similar to Arabidopsis thaliana pre-mRNA-processing-splicing factor 8B that functions as a scaffold that mediates the ordered assembly of spliceosomal proteins and snRNAs
D.hungarica_MKK02DRAFT_mito_0005	cox1, mitochondrial respiratory chain complex IV (cytochrome c oxidase) SU 1	mt-cox1	METABOLISM	C			C: Energy production and conversion	7.1.1.9	0.892591	0.440019	0.199491	0.0311417	0.0283506	0.633458
D.hungarica_mRNA_7710	serine/threonine-protein phosphatase		METABOLISM	G	KOG0372	GO:0016787,GO:0017023,GO:0017020,GO:0017018,GO:0008597,GO:0008420,GO:0005963,GO:0004724,GO:0004723,GO:0004721	G: Carbohydrate transport and metabolism	3.1.3.16				0.0341127	0.00228812	0.0997182		39228			protein regulation	Protein phosphorylation plays a central role in the regulation of cell functions, causing the activation or inhibition of many enzymes involved in various biochemical pathways
D.hungarica_mRNA_3037	major facilitator superfamily transporter, putative hexose transporter		POORLY CHARACTERIZED	R	KOG0254	GO:0016021,GO:0006810,GO:0005215,GO:0016020	R: General functional prediction only	3.2.1.-				0.0360372	0.00357409	0.132179		36325			sugar transport
D.hungarica_mRNA_343	aromatic-L-amino-acid decarboxylase (DDC)	DDC	METABOLISM	E	KOG0628	GO:0030170,GO:0019752,GO:0016831,GO:0004058	E: Amino Acid transport and metabolism	4.1.1.28				0.0366976	0.00249709	0.0997182		44130			aa metabolism	tyrosine, phe and trp metabolism	PMID:4536745]
D.hungarica_mRNA_4637	conserved proteinof unknown function, cytochrome b561 domain		OTHER	R			R: General functional prediction only					0.0377604	0.0051597	0.173288		39876			unknown	absent in prokaryotes. Cytochrome b561 domain-containing protein (intrinsic membrane proteins containing two heme molecules that are involved in ascorbate (vitamin C) regeneration. They have been suggested to function as electron transporters, shuttling electrons across membranes from ascorbate to an acceptor molecule.), hypothetical protein
D.hungarica_mRNA_4132	uncharacterized DNA binding protein (HMG-box domain)		POORLY CHARACTERIZED	R	KOG0381		R: General functional prediction only					0.0386242	0.00352772	0.12269		29022			regulation	High mobility group (HMG) box domains are involved in binding DNA, and may be involved in protein-protein interactions as well. The structure of the HMG-box domain consists of three helices in an irregular array. HMG-box domains are found in one or more copies in HMG-box proteins, which form a large, diverse family involved in the regulation of DNA-dependent processes such as transcription, repli…
D.hungarica_mRNA_1996	acetyl-coenzyme-A carboxylase	ACC	METABOLISM	I	KOG0368	GO:0016874,GO:0009374,GO:0008152,GO:0005524,GO:0003824	I: Lipid transport and metabolism	6.4.1.2	1.12266	0.484263	0.133328	0.0390056	0.0277779	0.553982		25793			proteine metabolism
D.hungarica_mRNA_2559	conserved protein, putative lysine methyltransferase (SET domain)		POORLY CHARACTERIZED	R	KOG1337	GO:0005634,GO:0018024	R: General functional prediction only	2.1.1.-				0.0394836	0.00629655	0.197205		36118			unknown	SET domain ; mediates protein-protein interaction
D.hungarica_mRNA_4688	hypothetical protein		OTHER	S			S: Function unknown					0.041017	0.00580399	0.181149		39934
D.hungarica_mRNA_5246	conserved protein, putative mitosis-implied small GTP-binding protein domain Spg1-like	Spg1-like	POORLY CHARACTERIZED	R	KOG1673	GO:0007264,GO:0005525,GO:0005622,GO:0015031	R: General functional prediction only					0.0421216	0.00469882	0.140625		20826				Spg1/Tem1 GTP-binding protein such as Schizosaccharomyces pombe septum-promoting GTP-binding protein 1 (Spg1), which is essential for the induction of septum formation at G2 and pre-START stages of mitosis, and Saccharomyces cerevisiae Tem1 (the Spg1 homolog) which is involved in initiation of Mitotic Exit Network (MEN)
D.hungarica_mRNA_5204	conserved hypothetical protein, uncharacterized PPR protein	PPR protein	POORLY CHARACTERIZED	R	KOG4197		R: General functional prediction only		1.42336	0.672586	0.175657	0.0453422	0.0312028	0.540408		20669				Pentatricopeptide repeat protein regulation of mitochondrial RNA expression
D.hungarica_mRNA_8051	conserved protein, GTP-binding protein		CELLULAR PROCESSES AND SIGNALING	U	KOG3887	GO:0005737,GO:0005634,GO:0005525	U: Intracellular trafficking, secretion and vesicular transport					0.0470391	0.005256	0.140625		38094				GTP-binding protei (GTPase involved in activation of the TORC1 signaling pathway, which promotes growth and represses autophagy in nutrient-rich conditions.) (Component of the GSE complex), Gtr1/RagA G protein conserved region-domain containing protein	https://www.webofscience.com/wos/woscc/full-record/WOS:000540599800001
D.hungarica_mRNA_947	mitochondrial inner membrane protein, putative mitochondrion organization and biogenesis-related protein MDM31	Mdm31-like	OTHER	R		GO:0007005,GO:0000001,GO:0005743	R: General functional prediction only					0.0474189	0.00538677	0.140625		25636			Mitochondrial morphology maintenance	IPR012571: Mitochondrial distribution and morphology protein family 31/32, fungi. Proteins in this family are yeast mitochondrial inner membrane proteins Mdm31 and Mdm32. They are required for the maintenance of mitochondrial morphology, and the stability of mitochondrial DNA [1]. Mdm31 plays important roles in phospholipid biosynthesis in mitochondria
D.hungarica_MKK02DRAFT_mito_0006	hypothetical protein		OTHER	S			S: Function unknown		1.18845	0.443514	0.062057	0.0477431	0.0290233	0.486802
D.hungarica_MKK02DRAFT_mito_0004	atp8, mitochondrial ATP synthase SU 8	mt-atp8	METABOLISM	C			C: Energy production and conversion	7.1.2.2	1.36424	0.621658	0.157608	0.0477737	0.0367921	0.584521
D.hungarica_MKK02DRAFT_mito_0019	tRNA-Leu(TAA)	mt-tRNA-Leu	INFORMATION STORAGE AND PROCESSING	J			J: Translation, ribosomal structure and biogenesis					0.0480914	0.0074669	0.1943
D.hungarica_MKK02DRAFT_mito_0022	cox2, mitochondrial respiratory chain complex IV (cytochrome c oxidase) SU 2	mt-cox2	METABOLISM	C			C: Energy production and conversion	7.1.1.9	1.0607	0.523639	0.199491	0.0487012	0.0249839	0.434519
D.hungarica_mRNA_1956	uncharacterized membrane bound O-acyl transferase (MBOAT domain)	MBOAT	CELLULAR PROCESSES AND SIGNALING	T	KOG3860		T: Signal Transduction mechanisms					0.0502163	0.0068191	0.171494		26601		lipid?metabolim	PF03062 MBOAT, membrane-bound O-acyltransferase family	Ma D, Wang Z, Merrikh CN, Lang KS, Lu P, Li X, Merrikh H, Rao Z, Xu W. Crystal structure of a membrane-bound O-acyltransferase. Nature. 2018 Oct;562(7726):286-290. doi: 10.1038/s41586-018-0568-2
D.hungarica_mRNA_7472	hypothetical protein		OTHER	S			S: Function unknown					0.050703	0.00521487	0.140251		41992				no conserved domains
D.hungarica_MKK02DRAFT_mito_0025	nad4L, mitochondrial respiratory chain complex I (NADH-ubiquinone oxidoreductase) SU 4L	mt-nad4L	METABOLISM	C			C: Energy production and conversion	7.1.1.2	1.11065	0.511948	0.163387	0.0518952	0.01632	0.34161
D.hungarica_mRNA_5796	aminotransferase, pyridoxal phosphate-dependent transferase		CELLULAR PROCESSES AND SIGNALING	T	KOG0256	GO:0030170,GO:0016769,GO:0009058,GO:0016847	T: Signal Transduction mechanisms	4.4.1.14				0.0522159	0.00592503	0.140625		41250				Proteins with a small GTP-binding domain include Ras, RhoA, Rab11, translation elongation factor G, translation initiation factor IF-2, tetratcycline resistance protein TetM, CDC42, Era, ADP-ribosylation factors
D.hungarica_mRNA_1673	GTP-binding protein, putative 50S ribosome-binding GTPase domain		CELLULAR PROCESSES AND SIGNALING	T	KOG1486	GO:0005525	T: Signal Transduction mechanisms					0.0526011	0.00519932	0.132179		45446
D.hungarica_mRNA_6260	hypothetical protein		OTHER	S			S: Function unknown		2.01925	0.953799	0.175657	0.0529874	0.0473512	0.629013		32486				contains domain PHA03247 large tegument protein
D.hungarica_mRNA_4405	major facilitator superfamily transporter, putative sugar transporter		POORLY CHARACTERIZED	R	KOG0254	GO:0016020,GO:0008643,GO:0005351,GO:0016021,GO:0006810,GO:0005215	R: General functional prediction only		1.36885	0.623525	0.157608	0.0581009	0.0312618	0.449888		29454			transport
D.hungarica_MKK02DRAFT_mito_0036	tRNA-Met(CAT)	mt-tRNA-Met	INFORMATION STORAGE AND PROCESSING	J			J: Translation, ribosomal structure and biogenesis		1.39544	0.456771	0.0293692	0.0585183	0.0210386	0.347763
D.hungarica_MKK02DRAFT_mito_0037	tRNA-His(GTG)	mt-tRNA-His	INFORMATION STORAGE AND PROCESSING	J			J: Translation, ribosomal structure and biogenesis		1.41813	0.570025	0.095839	0.0589219	0.0150987	0.307809
D.hungarica_mRNA_2939	acyl-CoA dehydrogenase, putative medium-chain specific precursor	ACADM	METABOLISM	I	KOG0137	GO:0046914,GO:0020037,GO:0006118,GO:0003995,GO:0016627,GO:0008152,GO:0050660,GO:0043830,GO:0043820,GO:0019109,GO:0017099,GO:0016937	I: Lipid transport and metabolism	1.3.8.7	1.40558	0.338518	0.00143271	0.0599724	0.0221	0.349335		22657			lipid transport and metabolism	catalyse the first step in each cycle of beta-oxidation in mitochondion. Acyl-CoA dehydrogenases [1, 2, 3] catalyze the alpha,beta-dehydrogenation of acyl-CoA thioesters to the corresponding trans 2,3-enoyl CoA-products with concommitant reduction of enzyme-bound FAD. Reoxidation of the flavin involves transfer of electrons to ETF (electron transfering flavoprotein) [4]. These enzymes are homodim…
D.hungarica_mRNA_3724	uncharacterized heat shock protein (9/12-domain containing protein)		OTHER	R			R: General functional prediction only		1.55512	0.632099	0.100661	0.0605207	0.0243412	0.355797		38648			response to stress	These heat shock proteins (Hsp9 and Hsp12) are strongly expressed and undergo an increase of 100 fold, upon entry into stationary phase in yeast, but also with a change of temperature	PMID: 2175390
D.hungarica_MKK02DRAFT_mito_0034	rps3, mitochondrial ribosomal protein S3, contributes to mitochondrial ribosome assembly	mt-rps3	INFORMATION STORAGE AND PROCESSING	J			J: Translation, ribosomal structure and biogenesis		1.42449	0.371296	0.00361864	0.0612665	0.0135543	0.292377							https://www.sciencedirect.com/science/article/pii/S1055790317307686
D.hungarica_MKK02DRAFT_mito_0029	tRNA-Glu(TTC)	mt-tRNA-Glu	INFORMATION STORAGE AND PROCESSING	J			J: Translation, ribosomal structure and biogenesis		1.74801	0.861722	0.199491	0.0618365	0.0201605	0.34161
D.hungarica_MKK02DRAFT_mito_0033	tRNA-Ser(GCT)	mt-tRNA-Ser	INFORMATION STORAGE AND PROCESSING	J			J: Translation, ribosomal structure and biogenesis		1.65091	0.785374	0.17842	0.0631388	0.0227472	0.347763
D.hungarica_MKK02DRAFT_mito_0041	nad4, mitochondrial respiratory chain complex I (NADH-ubiquinone oxidoreductase) SU 4	mt-nad4	METABOLISM	C			C: Energy production and conversion	7.1.1.2	1.51464	0.533865	0.0457937	0.0636769	0.0385252	0.485448
D.hungarica_mRNA_7459	succinate dehydrogenase (SDH), part of mitochondrial respiratory chain complex II, Fe-S protein SU	SDH	METABOLISM	C	KOG3049	GO:0051536,GO:0009055,GO:0006118,GO:0016491,GO:0006099,GO:0008177	C: Energy production and conversion	1.3.5.1				0.0653384	0.00820268	0.158721		35898			TCA cycle	succinate dehydrogenase [ubiquinone] iron-sulfur subunit, part of the mitochondrial (Iron-sulfur protein (IP) subunit of succinate dehydrogenase (SDH) that is involved in complex II of the mitochondrial electron transport chain and is responsible for transferring electrons from succinate to ubiquinone (coenzyme Q)), putative succinate dehydrogenase iron-sulfur subunit
D.hungarica_mRNA_1807	hypothetical protein		OTHER	S			S: Function unknown					0.0653969	0.00922636	0.181149		33994
D.hungarica_mRNA_2419	uncharacterized nuclease, putative DNA repair nuclease (ERCC4 domain)		INFORMATION STORAGE AND PROCESSING	L	KOG2379	GO:0006259,GO:0005634,GO:0005515,GO:0004518,GO:0003677,GO:0003824,GO:0008821	L: Replication, recombination and repair	3.1.22.-				0.0673381	0.00884941	0.16452		42382			genome stability, DNA repair?	This entry represents a structural domain found in several DNA repair nucleases, such as Rad1, XPF and crossover junction endonucleases EME1 and Mus81 [1, 2]. The XPF/Rad1/Mus81-dependent nuclease family specifically cleaves branched structures generated during DNA repair, replication, and recombination, and is essential for maintaining genome stability. The nuclease domain architecture exhibits …
D.hungarica_mRNA_2651	sphingolipid C4-monooxygenase (SUR2-like)	SUR2	METABOLISM	I	KOG0874		I: Lipid transport and metabolism	1.14.18.5				0.068022	0.00769172	0.140625		22506			sphingolipid metabolism	The Saccharomyces cerevisiae SCS7 andSUR2 genes are members of a gene family that encodes enzymes that desaturate or hydroxylate lipids. Sur2p is required for the hydroxylation of C-4 of the sphingoid moiety of ceramide, and Scs7p is required for the hydroxylation of the very long chain fatty acid. Neither SCS7 nor SUR2 are essential for growth, and lack of the Scs7p- or Sur2p-dependent hydroxyla…	Haak D, Gable K, Beeler T, Dunn T (1997) Hydroxylation of Saccharomyces cerevisiae ceramides requires Sur2p and Scs7p .J Biol Chem 272:29704-10 DOI:10.1074/jbc.272.47.29704 Grilley MM, Stock SD, Dickson RC, Lester RL, Takemoto JY (1198) Syringomycin action gene SYR2 is essential for sphingolipid 4-hydroxylation in Saccharomyces cerevisiaeJ Biol Chem 273:11062-8 (1998) DOI:10.1074/jbc.273.18.11062
D.hungarica_MKK02DRAFT_mito_0007	cox3, mitochondrial respiratory chain complex IV (cytochrome c oxidase) SU 3	mt-cox3	METABOLISM	C			C: Energy production and conversion	7.1.1.9	1.50202	0.545431	0.0530127	0.0727519	0.0216481	0.336362
D.hungarica_mRNA_970	uncharacterized aminotransferase, pyridoxal phosphate-dependent transferase		CELLULAR PROCESSES AND SIGNALING	T	KOG0256	GO:0030170,GO:0016769,GO:0009058,GO:0016847	T: Signal Transduction mechanisms	4.4.1.14				0.0729213	0.0110566	0.191128		37041			biosynthesis
D.hungarica_mRNA_1552	aldehyde dehydrogenase [NAD(P)(+)] (ALDH)	ALDH	METABOLISM	C	KOG2450	GO:0016491,GO:0008152,GO:0004029	C: Energy production and conversion	1.2.1.5	1.78285	0.813355	0.157608	0.0767462	0.0273422	0.347763		37292		Energy production and conversion	an aldehyde + H2O + NAD(P)(+) = a carboxylate + 2 H(+) + NAD(P)H	review: Singh S, Brocker C, Koppaka V, Chen Y, Jackson BC, Matsumoto A, Thompson DC, Vasiliou V. Aldehyde dehydrogenases in cellular responses to oxidative/electrophilic stress. Free Radic Biol Med. 2013 Mar;56:89-101. doi: 10.1016/j.freeradbiomed.2012.11.010.
D.hungarica_mRNA_6017	3-oxoacyl-[acyl-carrier-protein] synthase, fatty-acyl-CoA synthase system SU	FAS	METABOLISM	I	KOG1206	GO:0016491,GO:0008152,GO:0004321	I: Lipid transport and metabolism	2.3.1.86	1.98536	0.547987	0.00760016	0.0909283	0.0287479	0.34161		43353			lipid transport	KOG description: Peroxisomal multifunctional beta-oxidation protein and related enzymes
D.hungarica_mRNA_1493	RNA-binding protein (S4 domain)	uS4-like	INFORMATION STORAGE AND PROCESSING	A	KOG4655	GO:0019843,GO:0005622,GO:0003723	A: RNA processing and modification		2.66829	0.946969	0.0457937	0.0934144	0.0169315	0.233558		45270		RNA processing	RNA binding possibly in translation processes	The S4 domain probably mediates binding to RNA in many processes. The S4 domain is a small domain consisting of 60-65 amino acid residues that was detected in eukaryotic ribosomal uS4 (also known as S9), two families of pseudouridine synthases, a novel family of predicted RNA methylases, a yeast protein containing a pseudouridine synthetase and a deaminase domain, and a number of uncharacterised,…
D.hungarica_mRNA_3885	component of the nuclear pore complex Nup84	Nup84	CELLULAR PROCESSES AND SIGNALING	Y	KOG1964	GO:0006810,GO:0005643	Y: Nuclear structure		3.08534	1.23513	0.095839	0.0938343	0.0445311	0.402403		17791			transport	IPR007252 Nuclear pore protein 84/107. Nup84 forms a complex with five proteins, including Nup120, Nup85, Sec13, and a Sec13 homologue. This Nup84 complex in conjunction with Sec13-type proteins is required for correct nuclear pore biogenesis	PMID: 8565072
D.hungarica_MKK02DRAFT_mito_0021	tRNA-Val(TAC)	mt-tRNA-Val	INFORMATION STORAGE AND PROCESSING	J			J: Translation, ribosomal structure and biogenesis		2.08989	0.622806	0.0144216	0.0985052	0.0201639	0.262433
D.hungarica_mRNA_489	putative 40S ribosome biosynthesis factor (Bms1p-like)	Bms1p-like	POORLY CHARACTERIZED	J		GO:0042254,GO:0005634	J: Translation, ribosomal structure and biogenesis					0.102288	0.011394	0.140625		36824			translation	IPR030387 Bms1/Tsr1-type G domain. represent a new family of factors required for ribosome biogenesis. They are each independently required for 40S ribosomal subunit biogenesis.	Bms1p, a novel GTP-binding protein, and the related Tsr1p are required for distinct steps of 40S ribosome biogenesis in yeast. Gelperin D, Horton L, Beckman J, Hensold J, Lemmon SK. RNA 7, 1268-83, (2001).
D.hungarica_mRNA_697	3-hydroxy-3-methylglutaryl coenzyme A reductase	HMGCR	METABOLISM	I	KOG2480	GO:0016021,GO:0050662,GO:0015936,GO:0004420,GO:0016020,GO:0008158,GO:0050661,GO:0008299,GO:0016616	I: Lipid transport and metabolism	1.1.1.34	2.50409	0.875389	0.0457937	0.104699	0.0416564	0.355797		24828			coenzyme A metabolism
D.hungarica_mRNA_7611	conserved protein, putative alpha-ketoglutarate dioxygenase (IPR003819)		OTHER	I		GO:0016491	I: Lipid transport and metabolism	1.14.11.-				0.106236	0.0161253	0.191128		31369			carnithine biosynthesis?	IPR003819, TauD/TfdA-like domain: This domain is also found in gamma-butyrobetaine hydroxylase (GBBH), the enzyme responsible for the biosynthesis of L-carnitine, a key molecule of fatty acid metabolism. The GBBH monomer consists of this catalytic double-stranded β-helix (DBSH) domain, which is found in all 2-ketoglutarate (2KG) oxygenases, and a smaller N-terminal domain	Crystal structure of human gamma-butyrobetaine hydroxylase. Tars K, Rumnieks J, Zeltins A, Kazaks A, Kotelovica S, Leonciks A, Sharipo J, Viksna A, Kuka J, Liepinsh E, Dambrova M. Biochem. Biophys. Res. Commun. 398, 634-9, (2010) https://doi.org/10.1016/j.bbrc.2010.06.121
D.hungarica_MKK02DRAFT_mito_0035	tRNA-Met(CAT)	mt-tRNA-Met	INFORMATION STORAGE AND PROCESSING	J			J: Translation, ribosomal structure and biogenesis		2.92399	0.829773	0.00925118	0.118023	0.0272974	0.296033
D.hungarica_mRNA_808	transporter, major facilitator superfamily (MFS)		POORLY CHARACTERIZED	R	KOG0255		R: General functional prediction only		3.87363	1.24952	0.0265765	0.141463	0.0450048	0.34161		44596				MDR transporters are drug/H+ antiporters (DHA) that mediate the efflux of a variety of drugs and toxic compounds, and confer resistance to these compounds.	https://pubmed.ncbi.nlm.nih.gov/26758938/
D.hungarica_mRNA_7256	ATP-binding cassette transporter, transmembrane domain		METABOLISM	Q	KOG0055	GO:0016887,GO:0005524,GO:0017111,GO:0000166,GO:0042626,GO:0016021,GO:0006810,GO:0008559	Q: Secondary metabolites biosynthesis, transport and catabolism	7.6.2.2	4.69222	0.706217	1.98985e-09	0.217971	0.0264516	0.149946		31091			transport
D.hungarica_mRNA_8287	ATP-binding cassette transporter, ABC transporter G (ABCG) family protein	ABCG-like	METABOLISM	Q	KOG0065	GO:0016887,GO:0005524,GO:0017111,GO:0000166,GO:0042626,GO:0016021,GO:0006810	Q: Secondary metabolites biosynthesis, transport and catabolism		6.62344	0.738706	8e-17	0.317484	0.0254212	0.107294		40512			transport	ABC transporter G (ABCG) family protein similar to Pleiotropic Drug Resistance(PDR) in fungi, export substrates.
